# Supplementary material for: Contrasting contribution of resident and repopulated brain macrophages in sustaining sleep-wake circuitry
Source: Commun Biol. 2025 Sep 9;8:1339. doi: 10.1038/s42003-025-08781-7 (PMC12420833; doi:10.1038/s42003-025-08781-7)
Supplement: Supplementary file 3 — Supplementary Data 1 [file 42003_2025_8781_MOESM3_ESM.xlsx]

## Sheet: Fig.1E Wake
Ctrl												MG-Depleted												MG-Repopulated
	11.6985	19.305	13.5795	14.8995	28.512	17.028	20.7735	8.448	14.685				7.8375	14.157	17.292	16.269	22.275	33.693	18.744	30.9705	13.695			5.8905	36.4815	21.7965	28.5945	16.071	19.569
	10.1805	13.992	16.731	15.081	14.058	13.629	16.5495	20.295	8.514				9.8175	9.5865	15.6915	21.285	19.8	15.4605	11.418	15.7245	10.4775			8.7615	14.0085	16.3185	11.0385	17.7045	7.227
	11.5995	16.83	18.6945	14.784	15.1635	22.737	12.969	20.295	11.286				11.649	14.3385	13.134	13.398	20.163	13.992	15.444	6.072	8.679			16.401	17.16	11.022	15.84	14.8005	9.9
	10.989	19.6845	13.2	13.9425	21.912	15.51	15.4935	13.002	13.8435				22.638	13.1505	17.7375	13.0185	11.1375	23.991	10.131	17.061	13.53			13.959	17.226	18.3975	11.9955	15.444	12.738
	22.011	16.137	28.4295	18.645	15.8895	17.886	20.4435	16.203	16.401				18.414	14.8005	18.4965	12.375	17.5725	13.2825	24.1065	19.305	14.8995			16.896	13.5795	13.794	16.3185	15.642	19.3875
	24.882	20.625	22.341	18.711	24.189	23.3145	24.4035	19.2225	19.437				22.341	20.922	20.7075	19.9485	14.9985	21.4335	22.605	25.2945	25.7565			20.5095	19.206	19.404	28.6605	22.605	25.674
	54.0045	51.546	57.288	56.298	58.245	50.424	57.1065	52.932	54.5655				52.272	47.3055	57.486	53.262	54.912	53.9055	47.652	51.7605	41.118			41.7285	45.9525	52.635	39.1215	51.3315	36.2505
	39.831	48.807	45.9195	52.2555	45.936	49.8135	50.0775	47.883	47.8005				29.2545	40.2105	39.765	55.968	48.444	46.629	48.081	41.91	44.22			37.158	35.376	38.181	37.3395	42.042	48.5925
	43.395	48.939	52.4865	50.028	53.3115	51.546	52.6185	53.4435	49.1205				42.7515	44.352	47.619	46.2825	45.1605	49.7145	52.2555	59.2185	56.661			39.534	44.5665	40.986	52.107	51.447	52.2225
	42.24	37.5375	50.952	34.4025	28.8915	37.7685	35.0295	26.7795	45.1605				47.784	35.7555	47.751	43.2795	39.501	46.695	21.087	27.0435	17.094			41.382	37.653	44.517	44.6325	43.4775	44.7315
	53.2125	44.649	49.9455	38.478	41.5635	39.468	28.7595	28.6935	40.2105				48.3945	18.9585	35.1615	18.0675	20.922	17.9025	17.82	28.017	28.182			47.8005	37.4715	31.6965	29.4525	33.33	22.5225
	44.484	47.7675	45.507	41.1675	44.319	38.478	42.9825	43.362	54.8295				42.3885	47.949	39.5505	38.5605	50.787	44.847	40.029	43.8075	32.8515			36.3	50.292	47.091	45.804	53.7405	42.1905
	59.4	59.334	59.4	58.938	59.4	59.4	59.4	59.4	59.4				59.202	59.4	59.4	59.4	59.4	59.4	59.4	59.4	59.4			59.4	58.344	59.268	59.4	59.4	59.4
	59.4	58.905	59.103	57.288	58.905	59.004	59.4	59.4	59.4				59.4	59.4	59.4	59.4	59.4	59.4	59.037	59.4	59.4			59.4	59.4	59.367	59.4	59.4	59.4
	58.872	54.615	57.354	57.915	55.803	55.935	58.707	59.4	55.638				57.123	59.202	59.4	56.925	56.529	59.136	59.268	59.4	59.4			58.905	59.4	59.4	58.641	59.4	55.011
	19.998	20.988	20.361	18.348	13.497	14.916	15.246	16.434	13.497				12.672	14.85	16.005	19.932	15.147	18.843	11.88	17.259	6.237			15.741	22.044	17.16	22.638	13.629	4.818
	13.563	11.121	19.866	11.979	14.487	23.892	21.153	18.81	14.586				8.151	13.53	14.421	7.821	10.659	12.045	13.497	18.546	17.622			8.019	11.814	6.27	13.002	13.134	5.346
	19.206	21.714	20.955	18.315	14.817	16.962	21.351	15.477	14.817				13.497	14.619	18.975	12.936	14.619	16.467	18.447	13.728	17.754			15.477	17.952	22.737	30.393	17.952	23.958
	47.619	50.985	46.728	44.22	53.526	35.64	54.417	42.141	34.881				33.297	42.603	41.613	51.546	34.089	41.613	39.204	41.712	36.366			36.201	40.722	33.858	35.244	49.5	38.214
	36.927	39.006	39.501	27.258	34.089	35.376	45.309	33.99	31.053				36.036	36.432	19.074	27.687	31.746	39.138	34.32	25.047	36.498			22.473	27.324	28.578	28.512	20.856	28.644
	33.198	39.996	41.415	46.431	43.989	32.934	37.125	48.642	43.725				23.496	36.267	44.385	39.996	40.821	23.463	59.4	44.715	40.392			11.616	28.512	30.261	42.009	33.891	49.236
	32.439	39.765	49.632	36.135	23.661	32.109	26.037	27.357	34.782				25.344	11.187	38.742	17.094	18.348	29.337	31.284	27.984	44.319			26.928	37.686	31.218	53.064	44.484	55.704
	36.498	26.07	31.119	22.308	32.538	21.615	9.24	16.104	15.279				41.019	18.018	21.615	25.806	23.628	44.748	12.738	11.352	13.365			29.139	37.059	7.722	8.943	10.824	13.2
	41.217	59.4	56.76	46.662	55.539	38.775	49.599	43.131	56.298				54.879	47.091	45.045	46.068	36.432	40.194	39.666	59.4	45.375			48.411	44.55	39.105	23.562	43.131	48.642

## Sheet: Fig.1E NREM
				Ctrl										Depleted								Repop
44.517	35.574	42.0915	39.006	27.9675	38.049	33.099	44.7315	37.5375		46.629	39.5505	37.8345	37.7685	33.495	23.6445	36.0855	25.41	41.085		47.058	21.7305	32.7525	26.631	37.026	33.5115
44.616	40.2435	38.5605	39.3855	40.3425	40.3425	37.092	32.868	41.8605		45.2595	44.0385	39.633	34.2375	35.0295	38.4945	41.8275	37.9335	42.1245		44.484	41.2005	37.2075	41.8605	36.6135	44.0715
43.725	38.6925	37.686	39.7155	38.775	33.594	40.491	34.32	41.4315		42.1245	39.435	41.25	39.8145	35.8875	41.2005	38.7255	45.936	44.2035		39.0225	38.28	43.89	37.95	38.1315	41.7615
44.484	35.0625	42.306	40.953	34.7655	39.3855	38.181	38.9895	39.006		33.231	41.2005	38.346	42.1245	43.395	32.5215	42.7515	36.498	40.5735		41.613	37.6365	35.9535	41.811	37.6035	40.788
34.188	38.676	28.6275	37.3725	38.775	37.7025	34.4685	37.884	37.4055		36.828	40.2435	37.2405	41.2995	38.1975	40.425	31.6305	34.584	39.7815		38.544	41.811	41.382	37.5375	37.422	34.947
31.6965	34.9965	35.2605	35.937	31.977	34.023	31.713	35.1285	34.5675		33.8085	34.3695	36.135	36.201	40.029	34.617	33.6105	30.492	30.2775		35.7885	37.356	35.8215	27.4395	31.449	30.2445
5.3625	7.854	2.112	3.102	1.155	8.8935	2.2275	6.2205	4.719		7.128	11.7315	1.914	5.874	4.323	5.4945	10.758	7.6395	17.3745		17.6715	13.002	6.765	19.3875	7.986	22.242
19.2555	10.2795	13.2	6.864	12.936	9.471	8.844	11.088	11.2695		29.469	18.843	19.239	3.432	10.956	12.4905	11.022	16.2195	14.85		21.516	22.935	20.295	20.724	17.2095	10.8075
15.213	10.1805	6.3525	9.2565	6.0885	7.854	6.633	5.247	9.6855		16.5	14.751	11.154	13.1175	14.058	9.6855	7.1445	0.1815	2.739		19.5525	14.223	17.4735	6.963	7.953	7.1775
16.7475	20.955	8.448	24.156	28.3305	20.724	22.308	30.1125	13.299		11.616	22.242	11.649	15.4275	19.4535	12.243	34.947	29.139	37.0095		17.556	21.4335	14.7345	14.421	15.213	14.0745
6.1875	14.388	8.877	19.008	16.665	19.0575	28.2645	28.7925	17.5065		10.4775	37.785	22.44	37.818	34.6005	37.554	36.168	27.852	27.027		11.5995	20.9715	27.2745	27.423	25.5585	33.231
14.025	11.22	13.497	17.358	13.992	20.031	14.7015	14.553	4.1085		16.0545	10.989	19.074	19.272	8.118	13.728	16.863	14.5365	23.793		22.407	8.712	11.979	13.167	5.6595	16.2195
0	0.066	0	0.462	0	0	0	0	0		0.198	0	0	0	0	0	0	0	0		0	1.056	0.132	0	0	0
0	0.495	0.297	2.112	0.495	0.396	0	0	0		0	0	0	0	0	0	0.363	0	0		0	0	0.033	0	0	0
0.528	4.785	2.046	1.485	3.597	3.465	0.693	0	3.762		2.277	0.198	0	2.475	2.871	0.264	0.132	0	0		0.495	0	0	0.759	0	4.389
36.102	33.429	35.409	36.267	39.402	38.676	38.181	37.752	38.181		43.329	38.841	38.346	36.267	39.732	36.729	42.405	37.158	46.068		39.072	32.208	37.917	31.152	39.831	46.695
40.821	40.425	34.98	41.646	39.336	32.505	33.858	34.881	38.346		45.507	40.029	37.752	44.418	41.448	41.25	39.567	35.013	36.432		44.748	40.689	46.068	39.303	39.996	45.408
35.772	31.647	33.561	36.036	38.742	38.412	32.208	37.224	37.158		42.042	41.448	35.211	40.623	39.633	39.138	36.366	39.237	36.696		39.996	37.191	32.604	25.113	34.683	29.997
11.022	7.953	12.012	13.992	5.445	22.011	4.983	15.675	21.681		24.288	16.236	16.467	7.854	21.549	17.127	18.645	15.543	20.79		22.176	17.424	23.067	21.78	9.339	19.602
21.186	17.523	18.117	29.403	24.156	21.912	12.342	22.374	24.156		21.516	21.417	36.135	29.931	26.202	19.635	23.1	30.723	18.843		33.561	28.05	26.895	27.456	32.01	26.994
25.344	18.018	17.127	12.969	13.893	24.75	19.404	8.745	13.629		33.132	20.823	14.487	16.038	16.83	33.099	0	12.771	17.061		43.263	29.304	26.565	15.147	23.694	9.174
24.783	17.952	9.405	19.899	32.835	24.981	28.314	28.545	21.285		30.723	42.669	19.239	38.214	35.079	26.532	24.948	27.984	14.256		29.535	19.767	25.806	6.336	13.728	3.696
19.701	29.799	24.585	32.967	25.476	31.449	43.296	36.135	37.257		18.381	37.488	34.353	29.04	32.109	14.553	40.128	40.689	38.775		27.984	20.658	43.527	42.504	40.986	39.732
17.721	0	2.64	12.672	2.574	18.678	8.844	15.048	2.508		3.828	11.484	13.662	13.035	20.46	17.49	18.711	0	13.167		10.989	13.167	19.536	31.482	14.19	9.339

## Sheet: Fig.1F Wake
	Baseline-light				Baseline dark				Recovery light				Recovery dark
Ctrl	MG-Depleted	MG-Repopulated		Ctrl	MG-Depleted	MG-Repopulated		Ctrl	MG-Depleted	MG-Repopulated		Ctrl	MG-Depleted	MG-Repopulated
15.2267	15.4495	13.7363		46.1945	43.8075	40.6505		17.589	11.44	13.079		37.983	35.6785	29.128
18.8292	17.1765	19.6103		50.3498	44.5555	41.8852		20.394	16.467	17.27		44.1925	35.079	35.9755
16.0105	16.049	16.7888		45.4382	42.57	42.5177		16.214	13.563	15.389		37.169	34.6995	28.457
18.4387	17.0748	18.7413		44.429	37.8207	41.4095		19.25	14.608	22.011		36.9545	36.102	31.889
16.2443	19.0712	17.0445		42.1823	41.9595	45.8948		16.907	16.511	14.905		35.2275	35.035	33.781
14.0277	14.5062	15.7492		48.6145	36.6878	41.085		14.3	13.871	11.374		36.003	36.0525	38.94
17.7623	14.4925			46.541	39.0885			17.941	14.333			42.537	31.933
19.954	17.6578			45.3777	43.2878			14.267	13.475			40.557	30.844
18.3508	20.3087			44.583	43.2822			18.59	15.785			32.7415	36.4155

## Sheet: Fig.1F NREM
	Baseline-light				Baseline dark				Recovery light				Recovery dark
Ctrl	MG-Depleted	MG-Repopulated		Ctrl	MG-Depleted	MG-Repopulated		Ctrl	MG-Depleted	MG-Repopulated		Ctrl	MG-Depleted	MG-Repopulated
40.5378	39.6467	41.085		12.7985	15.2075	18.3837		37.565	43.626	41.272		19.9595	21.978	27.918
37.422	38.4065	36.3357		8.74775	14.245	16.8795		34.65	37.103	36.696		13.981	22.3905	21.395
38.7283	38.5742	37.8345		13.2907	15.8235	16.4202		37.983	40.436	38.863		20.317	22.352	27.566
35.8407	37.4385	35.5382		13.8298	19.4838	17.0143		34.749	39.446	31.856		19.5305	20.922	24.1175
37.3203	35.1422	36.3743		16.0023	15.928	13.2632		36.619	37.136	38.17		21.087	21.285	22.3245
38.6347	39.6743	37.554		10.098	20.4655	17.292		37.895	39.732	40.7		20.086	20.482	18.0895
37.2075	39.8062			12.4795	19.3903			35.167	40.106			15.2075	25.0195
35.4338	37.6722			13.1945	15.2515			39.16	40.271			17.3965	25.3715
37.1827	35.1505			14.3385	15.1992			36.531	39.039			23.9635	21.406

## Sheet: Fig.1G
				Ctrl										Dep								Repop
166.925	149.743	136.978	144.962	151.394	134.132	142.926	150.634	163.753		126.367	148.796	138.639	140.648	162.927	153.734	156.17	168.026	151.952		150.058	172.519	170.936	182.635	161.455	156.042
134.227	133.531	116.047	124.734	126.662	116.581	129.058	122.586	142.948		122.096	121.248	126.181	127.475	130.011	116.638	128.507	137.951	126.832		145.293	136.85	143.713	153.131	140.769	146.381
124.254	112.914	108.363	113.277	116.931	112.245	117.02	118.284	135.54		102.875	105.113	107.579	113.941	108.716	111.028	132.862	129.26	114.734		132.642	120.703	127.852	140.384	124.819	124.749
109.415	105.379	104.687	112.407	111.739	112.429	110.496	114.227	116.001		97.6727	98.6341	104.476	108.364	117.067	105.345	128.668	122.055	111.591		109.56	123.09	116.553	123.715	124.591	124.251
119.278	99.2362	89.8701	107.764	104.289	94.303	100.713	120.402	109.367		92.4564	101.03	103.077	108.693	116.574	102.849	118.861	123.333	102.598		117.21	114.168	108.629	107.317	115.788	110.168
109.684	101.05	101.219	98.2627	95.4516	114.939	99.8308	119.639	108.233		91.6329	96.9161	98.8855	107.731	119.662	94.9434	113.761	111.372	103.267		108.99	103.276	109.765	109.599	113.388	110.404
100.863	106.903	94.7383	96.3915	102.146	107.955	102.988	119.117	105.995		92.0851	94.4746	102.072	97.1214	109.99	105.172	116.992	107.899	104.861		101.842	100.005	114.101	117.427	106.903	100.458
99.0755	105.994	94.7137	93.085	97.7342	99.3868	95.6509	113.094	103.762		87.8717	93.3808	98.1198	96.4261	93.8471	110.176	109.958	108.73	106.328		103.519	103.597	117.139	105.776	101.42	93.9166
90.3619	104.816	90.3498	99.342	101.689	100.382	97.8232	104.821	98.153		102.489	106.019	97.371	99.2431	100.866	102.378	107.451	88.0656	101.794		96.9035	97.6458	103.992	101.161	98.4465	114.563
102.528	94.8411	104.377	103.882	100.486	101.673	92.0653	96.3198	105.077		100.742	100.009	96.7186	94.6005	99.4792	103.407	99.3063	99.6492	93.1345		100.562	95.2288	98.3189	98.3274	100.479	104.159
100.249	102.106	100.494	97.569	92.0839	96.3812	98.3995	100.458	96.3348		96.606	97.6562	100.227	100.572	101.103	93.8285	94.0834	104.551	101.442		102.203	105.051	101.071	90.4208	102.664	96.7569
100.204	97.6848	96.1275	96.1018	101.267	101.62	107.817	98.9382	100.721		92.0825	97.0447	104.142	106.293	99.455	99.4573	102.009	107.791	102.492		96.9363	100.542	94.7777	109.476	98.5076	94.4543
147.712	133.768	123.319	159.696	140.966	128.501	165.641	134.27	132.267		122.69	114.579	144.829	145.868	136.027	121.03	118.063	127.065	111.925		119.552	125.683	148.052	112.119	122.954	101.067
127.683	149.31	127.348	180.089	157.235	158.818	145.134	162.291	149.597		110.568	117.776	120.64	147.929	172.719	148.411	143.433	143.339	152.987		126.764	117.843	156.103	114.87	107.665	102.426
153.542	156.782	138.958	147.636	133.019	152.073	123.711	147.238	139.929		115.325	136.027	136.132	163.307	152.393	174.064	167.369	155.93	152.718		140.403	115.713	155.609	121.733	125.664	141.344
137.285	138.029	141.298	127.749	128.381	142.263	106.953	123.336	155.494		124.257	126.587	151.951	139.139	149.13	133.01	129.184	134.381	123.513		136.807	153.297	157.034	139.309	134.809	150.713
141.792	138.715	142.296	152.131	139.31	128.32	113.114	134.989	133.901		134.855	100.988	137.013	110.7	132.488	114.573	134.211	122.316	135.549		147.847	136.087	132.31	140.214	98.385	127.745
165.883	150.081	133.72	149.245	121.926	122.935	142.456	146.877	160.261		167.373	117.055	141.137	124.266	113.45	119.064	113.316	133.167	117.619		162.556	124.907	114.378	114.01	105.201	125.729
204.263	243.217	168.455	215.377	204.22	210.258	231.414	242.272	235.257		212.222	232.851	219.504	220.4	235.981	220.509	267.887	251.169	255.307		294.449	252.984	234.661	275.018	238.685	258.248
143.504	188.991	138.55	173.058	152.69	155.386	175.407	183.276	195.61		150.473	179.921	156.432	174.968	167.008	174.523	203.324	181.686	192.247		208.809	190.8	187.937	202.223	175.602	195.728
142.567	170.599	124.762	154.719	138.697	139.158	154.4	165.982	161.249		130.639	165.002	152.541	148.909	145.34	144.307	177.976	176.381	167.901		180.498	149.959	175.244	189.795	163.623	176.228
113.474	144.175	119.542	127.474	126.29	126.219	128.512	152.022	141.026		112.655	143.781	141.139	130.406	137.633	131.266	160.086	153.846	159.323		145.507	145.567	151.689	161.973	146.082	148.073
125.025	146.269	102.032	123.513	121.131	118.244	126.604	138.034	132.447		104.318	126.355	119.871	123.295	123.477	124.403	134.676	143.055	138.031		149.662	124.225	133.717	154.143	143.343	140.026
107.358	133.515	117.006	112.393	121.913	113.136	118.265	131.587	121.917		101.595	107.442	117.323	116.841	121.26	109.628	138.213	147.905	121.129		132.81	134.085	124.619	146.777	135.085	126.493
99.8547	152.242	108.618	113.039	107.785	117.308	118.147	125.92	117.42		93.501	100.389	112.578	113.358	115.509	101.614	133.265	136.87	106.237		119.486	126.529	133.604	142.678	129.38	131.059
101.839	115.825	103.161	105.709	98.2326	94.3164	102.098	120.648	102.562		100.731	105.023	113.225	109.247	96.0867	103.405	132.788	124.193	111.066		101.902	104.929	113.505	136.206	125.189	108.905
120.117	120.496	120.573	126.341	120.933	117.356	126.375	144.566	107.424		101.979	113.036	112.347	120.473	125.036	119.789	130.797	143.567	119.679		114.05	118.947	117.886	128.962	135.124	117.542
109.804	120.73	101.265	106.927	120.778	121.047	140.076	117.741	116.723		91.2106	113.845	101.192	111.515	111.35	109.146	124.067	123.496	117.784		100.374	113.492	115.525	136.141	116.592	115.188
100.628	117.582	103.857	129.154	132.771	114.058	123.131	137.916	112.739		111.033	108.553	106.627	111.754	125.659	105.958	149.35	129.24	129.298		100.241	103.262	114.001	140.16	122.033	128.513
106.293	127.023	118.528	127.658	119.776	109.496	109.153	118.474	127.829		90.3938	95.7567	112.204	100.544	95.961	95.8044	113.446	134.988	135.307		97.8898	92.6238	106.014	121.881	123.12	167.276
106.966	130.068	123.982	95.3867	106.324	104.942	84.5232	108.775	128.749		80.7479	85.365	107.486	89.587	115.456	114.552	119.852	111.129	121.094		114.919	119.376	97.0649	114.952	100.07	152.458
124.71	111.056	114.726	107.007	113.341	103.325	100.83	102.015	115.379		117.048	84.9939	105.704	94.5301	88.8023	107.178	93.9646	100.245	119.104		131.25	106.096	92.9617	104.48	94.5273	127.281

## Sheet: Fig. 1H light
			Ctrl											Dep								Repop
1.88934	1.77897	2.28602	1.7106	1.86815	1.55503	2.42177	2.3281	1.49575		2.24991	2.26862	2.6362	2.3051	2.72641	2.38714	2.49626	2.58056	1.71463		2.26965	2.84024	3.40345	1.20599	1.90238	1.89786
3.06621	2.94318	3.5798	2.88317	3.15769	2.57079	4.34397	4.13435	2.53136		3.62331	3.56266	3.89345	3.766	4.4392	3.66773	4.14778	4.49004	2.80046		3.80842	4.27005	5.52353	2.05446	3.27552	2.92259
3.88142	3.66487	4.24281	3.8218	4.16005	3.36254	5.91183	5.61326	3.3363		4.64625	4.3464	4.47793	4.70856	5.4376	4.46055	5.49546	5.65561	3.51236		4.80065	4.78981	6.96615	2.6716	4.23871	3.60492
4.35401	4.09482	4.55811	4.46781	4.62058	3.85521	6.71979	6.36607	3.82337		5.02766	4.6978	4.5171	5.04055	5.6765	4.65365	6.00285	6.07132	3.86202		5.26877	4.84186	7.48278	2.98747	4.68454	3.95934
4.56143	4.23505	4.59571	4.70552	4.93009	4.22262	6.95011	6.49018	3.9308		5.17439	4.75368	4.42612	5.11553	5.65512	4.75395	6.13426	5.8985	3.92605		5.51737	4.73234	7.642	3.10703	4.69532	4.04979
4.64147	4.35113	4.5866	4.88135	5.08664	4.43531	6.7845	6.24096	3.96508		5.22015	4.80275	4.36897	5.05084	5.62813	4.56771	5.92179	5.62969	3.92565		5.49944	4.69803	7.50224	2.99746	4.42443	4.06052
4.69982	4.38314	4.67616	4.98834	5.11674	4.57115	6.77387	5.96168	4.02652		5.17239	4.89962	4.41042	4.88703	5.47986	4.60602	5.59425	5.38046	3.93258		5.62812	4.72969	7.59043	2.92189	4.21126	4.10203
4.80733	4.55071	4.73347	5.00509	5.15943	4.68444	6.61747	5.71984	4.11804		5.21376	4.99564	4.56255	4.93769	5.41703	4.61491	5.28486	5.06581	3.92205		5.7729	4.78247	7.79296	2.84442	4.03754	4.21945
4.94345	4.68697	4.76068	5.03219	5.35359	4.82595	6.34366	5.46962	4.17968		5.20731	5.00614	4.64813	4.93146	5.47263	4.60628	5.01581	4.81454	3.90605		5.8903	4.85424	7.76867	2.74612	3.90202	4.30284
5.00111	4.79828	5.02176	5.13382	5.42424	5.01499	6.22798	5.36052	4.26115		5.27525	5.12582	4.74634	4.98597	5.5749	4.5823	4.79801	4.65171	3.94016		5.89198	5.03903	7.87502	2.61152	3.75061	4.30209
5.02749	4.93563	5.20651	5.207	5.42063	5.14459	6.04856	5.24941	4.34954		5.34467	5.19373	4.80283	5.06896	5.53996	4.64771	4.5712	4.47415	3.90652		5.92418	5.01823	8.01738	2.47389	3.62465	4.26917
5.02226	5.10328	5.2393	5.43954	5.56548	5.23348	5.87353	5.20786	4.36138		5.44735	5.10963	4.72517	5.10383	5.66661	4.71721	4.28046	4.28078	3.81446		6.00717	4.94451	8.36115	2.30486	3.50762	4.2122
4.96065	5.14213	5.1934	5.67337	5.66875	5.39632	5.55915	4.91825	4.28977		5.42935	4.94316	4.45843	5.1784	5.56184	4.68598	3.94864	4.09165	3.70919		6.02645	4.80354	8.42875	2.15413	3.38137	4.196
4.82159	5.03317	4.87197	5.46296	5.56358	5.5158	5.09788	4.54752	4.11782		5.26102	4.80296	4.07085	5.08167	5.23599	4.61188	3.6506	3.81924	3.60073		5.81975	4.52077	8.29024	2.03167	3.22744	4.10565
4.55855	4.85926	4.56165	5.02785	5.31915	5.44959	4.71562	4.28307	3.94067		4.92078	4.45794	3.9048	4.8259	4.82894	4.48014	3.39185	3.52737	3.41901		5.53418	4.18957	7.84214	1.8826	3.02887	4.02165
4.34937	4.64476	4.34276	4.53416	4.98584	5.27739	4.32352	3.98217	3.77047		4.54877	4.15728	3.74291	4.36321	4.5976	4.3214	3.10897	3.30239	3.28339		5.28538	3.99124	7.17088	1.69766	2.77571	3.8705
4.08817	4.35826	4.12555	4.15094	4.66603	4.9823	4.01469	3.70669	3.63369		4.26579	3.8706	3.54768	3.8351	4.32474	4.06972	2.84032	3.10839	3.1516		5.06096	3.78869	6.28876	1.54681	2.60556	3.77344
3.8934	4.04727	3.95391	4.0065	4.34761	4.63348	3.7026	3.50647	3.46175		4.0051	3.62375	3.34277	3.45059	4.04778	3.64878	2.64973	2.85914	2.96194		4.74339	3.60522	5.79657	1.46948	2.48434	3.59286
3.73825	3.80988	3.73216	3.75114	4.21636	4.28733	3.39727	3.2609	3.37312		3.7681	3.49875	3.22874	3.22674	3.89955	3.36195	2.47179	2.64438	2.84338		4.40327	3.44155	5.45691	1.39112	2.33098	3.47782
3.47421	3.58973	3.60651	3.48671	4.0114	3.96302	3.14705	3.02065	3.24179		3.54358	3.35643	3.08214	3.02447	3.66681	3.11034	2.34385	2.46628	2.77436		4.19478	3.30017	5.05362	1.29841	2.1685	3.42684
3.28205	3.46603	3.39598	3.33876	3.7729	3.7252	2.98185	2.88339	3.08975		3.33988	3.18932	2.96874	2.93713	3.45922	2.89112	2.22658	2.32108	2.76551		4.01007	3.12404	4.92698	1.23297	2.09695	3.37714
3.08748	3.32385	3.22978	3.22299	3.55123	3.53939	2.83492	2.7339	3.03861		3.17024	3.0976	2.83731	2.86878	3.32697	2.69664	2.12642	2.19084	2.7445		3.80944	3.0091	4.89944	1.1859	2.03559	3.3556
2.98478	3.19257	3.16042	3.10679	3.39305	3.32278	2.69398	2.6424	3.02389		2.98164	3.04001	2.74816	2.80957	3.22978	2.55373	2.05113	2.1682	2.7439		3.6298	2.96431	4.80325	1.14234	1.97429	3.3447
2.8566	3.14419	3.01021	3.07155	3.30562	3.12145	2.5754	2.59364	3.02179		2.91643	3.02745	2.71657	2.83202	3.14827	2.4833	1.98913	2.14954	2.66224		3.49491	2.89751	4.69763	1.09913	1.9293	3.28179
2.72661	3.10791	2.93507	3.0461	3.25021	3.0115	2.45318	2.55796	3.07352		2.76133	2.96682	2.60237	2.76569	3.14429	2.3694	1.92793	2.08151	2.61841		3.37703	2.78839	4.70452	1.02586	1.90395	3.22223
2.61916	3.09249	2.84462	2.95799	3.13742	2.87326	2.32819	2.48977	2.97516		2.63616	2.91991	2.51679	2.65894	3.12458	2.33582	1.82467	2.02515	2.51469		3.17642	2.69013	4.6609	0.975028	1.82941	3.1296
2.5644	3.01153	2.74912	2.87026	3.05785	2.80052	2.21902	2.36962	2.85808		2.5149	2.8232	2.45896	2.54903	3.01882	2.25514	1.71919	1.948	2.41164		2.95879	2.57018	4.38089	0.929646	1.76684	3.04356
2.40487	2.94426	2.62621	2.79065	3.02564	2.76654	2.1115	2.27027	2.75246		2.39804	2.69376	2.32462	2.43697	2.91925	2.18168	1.63056	1.90729	2.31391		2.76306	2.50426	4.15636	0.88363	1.67179	2.90756
2.25527	2.82762	2.55398	2.67206	2.9093	2.61742	1.99737	2.1797	2.64688		2.2702	2.56376	2.20739	2.36493	2.7722	2.10817	1.53228	1.82797	2.24485		2.58715	2.451	4.05682	0.830331	1.62785	2.78278
2.126	2.74248	2.4194	2.53932	2.76264	2.46394	1.91295	2.10766	2.60719		2.13989	2.45984	2.12854	2.2074	2.63618	2.00126	1.45785	1.7885	2.10074		2.41178	2.3515	3.87614	0.795108	1.57506	2.61009
2.01646	2.67747	2.34316	2.38511	2.64074	2.31774	1.79236	2.02544	2.44386		2.00346	2.38178	2.01921	2.08745	2.54059	1.90799	1.42631	1.71814	1.99792		2.26581	2.25584	3.68608	0.759827	1.48067	2.50784
1.89889	2.54513	2.24591	2.26548	2.53956	2.20285	1.6798	1.92306	2.35908		1.9053	2.25106	1.92424	1.97794	2.38674	1.82066	1.37119	1.67153	1.89854		2.15671	2.13551	3.4845	0.737864	1.41009	2.33419
1.80972	2.4367	2.1305	2.13205	2.44231	2.09656	1.6277	1.79988	2.23158		1.79099	2.11956	1.8614	1.85123	2.22609	1.74357	1.29596	1.56656	1.78304		2.05014	2.03739	3.26829	0.707595	1.33644	2.24793
1.69136	2.28877	2.0424	2.00329	2.28634	1.97775	1.56924	1.70127	2.13278		1.65992	2.02358	1.77401	1.75111	2.17893	1.67552	1.23937	1.4711	1.7295		1.92462	1.96047	3.06834	0.688323	1.2626	2.16817
1.59885	2.19383	1.95395	1.86451	2.1858	1.89176	1.49418	1.61981	2.00778		1.60704	1.91961	1.6855	1.67108	2.08115	1.57156	1.18761	1.39261	1.67232		1.81948	1.89376	2.81103	0.676096	1.19317	2.04429
1.49649	2.05599	1.89549	1.76036	2.09048	1.78093	1.42824	1.53672	1.91667		1.52361	1.81818	1.62105	1.55864	1.97791	1.48852	1.15042	1.32539	1.59644		1.72602	1.77996	2.6454	0.657773	1.13056	1.97384
1.42577	1.95664	1.82377	1.66427	1.99807	1.70338	1.38906	1.43757	1.85332		1.4583	1.76682	1.59146	1.46482	1.88455	1.42106	1.12244	1.25534	1.54234		1.61494	1.74538	2.48933	0.63602	1.06774	1.91389
1.37863	1.88061	1.74963	1.58269	1.92738	1.63641	1.34801	1.39249	1.7778		1.36938	1.68129	1.55277	1.39781	1.80547	1.34335	1.10968	1.20029	1.50061		1.5478	1.69922	2.37276	0.627984	1.02086	1.81957
1.3596	1.80893	1.70452	1.5204	1.88709	1.56882	1.31323	1.32908	1.7226		1.3316	1.63237	1.49805	1.3279	1.7643	1.2817	1.09886	1.16153	1.44515		1.50732	1.66453	2.24016	0.615465	0.986544	1.76742
1.3032	1.74739	1.67522	1.46004	1.87015	1.54144	1.29767	1.27016	1.6427		1.30598	1.55121	1.48332	1.26619	1.7038	1.24955	1.09771	1.11663	1.40095		1.43767	1.64235	2.1432	0.617786	0.946081	1.71103
1.2496	1.68405	1.61997	1.40935	1.83807	1.49634	1.27516	1.23713	1.57573		1.25479	1.51387	1.48537	1.19325	1.64392	1.22478	1.0891	1.06956	1.36137		1.38775	1.58791	2.05351	0.619524	0.904305	1.66842
1.19926	1.66006	1.6298	1.32934	1.71963	1.47169	1.24129	1.19032	1.56077		1.226	1.44493	1.46397	1.14003	1.57974	1.20751	1.06921	1.03371	1.30983		1.36686	1.55802	1.98116	0.613836	0.858243	1.59441
1.18153	1.60234	1.60344	1.2327	1.62659	1.43987	1.23221	1.15653	1.5029		1.18726	1.37031	1.39624	1.09052	1.48911	1.16629	1.0566	1.01291	1.25207		1.33803	1.54244	1.86351	0.594508	0.818524	1.52287
1.14578	1.50275	1.57299	1.16677	1.53105	1.39151	1.18968	1.10907	1.44896		1.14017	1.2939	1.33595	1.02036	1.42213	1.12299	1.03885	0.975322	1.20313		1.32669	1.46493	1.75317	0.571966	0.78353	1.4976
1.09998	1.43888	1.51808	1.13055	1.4418	1.34459	1.14881	1.02462	1.40065		1.0994	1.20199	1.28894	0.962508	1.35573	1.09282	1.01071	0.92391	1.14726		1.28093	1.39671	1.64621	0.556581	0.74044	1.43592
1.03988	1.37671	1.44414	1.06093	1.34305	1.27302	1.11047	0.970652	1.32026		1.0718	1.11438	1.24902	0.899123	1.26814	1.00934	0.963022	0.879387	1.09536		1.21012	1.34794	1.53806	0.531402	0.702703	1.36778
0.984491	1.29347	1.38291	0.979725	1.28609	1.19096	1.08916	0.921693	1.26079		1.02955	1.04074	1.20368	0.840555	1.19101	0.97047	0.938648	0.843392	1.03913		1.14508	1.29838	1.44978	0.512759	0.660475	1.27538
0.910678	1.21157	1.31277	0.917789	1.19257	1.12986	1.0421	0.860261	1.19326		0.974076	0.986652	1.16144	0.787754	1.11748	0.944295	0.913047	0.797024	0.98069		1.07531	1.2418	1.35693	0.49737	0.631051	1.20648
0.868308	1.12742	1.27663	0.854861	1.10239	1.06319	0.999413	0.814396	1.15364		0.92553	0.92163	1.11363	0.757813	1.06009	0.886827	0.87159	0.753903	0.923075		1.03818	1.18546	1.27681	0.475121	0.600125	1.16374
0.834501	1.05456	1.23809	0.817738	1.06339	1.01227	0.983639	0.802063	1.11273		0.885253	0.871454	1.05117	0.724414	0.985657	0.835767	0.843686	0.720808	0.883539		0.983807	1.11349	1.20392	0.453517	0.566761	1.09561
0.790937	1.00199	1.1668	0.786027	1.00995	0.959976	0.937331	0.75969	1.04851		0.839461	0.829277	1.01918	0.688693	0.941781	0.788405	0.8096	0.686346	0.834755		0.950429	1.06224	1.13092	0.429392	0.539583	1.02546
0.748106	0.95352	1.11475	0.731803	0.960587	0.911679	0.912287	0.737744	0.999225		0.798113	0.782437	0.986459	0.63942	0.895197	0.762679	0.78207	0.650292	0.787092		0.885873	1.03192	1.06094	0.410095	0.518252	0.962998
0.709203	0.904749	1.09057	0.696131	0.903984	0.872363	0.877076	0.702514	0.944347		0.760854	0.742659	0.954811	0.597675	0.871865	0.725845	0.740391	0.625703	0.736315		0.8504	0.972407	1.0026	0.396031	0.503682	0.906974
0.667637	0.858073	1.05907	0.665177	0.854274	0.825158	0.83964	0.662894	0.899682		0.738069	0.716798	0.892963	0.572077	0.825373	0.692338	0.713691	0.607006	0.687765		0.820271	0.917916	0.942071	0.383159	0.478671	0.855217
0.644914	0.797122	1.00497	0.632188	0.824342	0.797876	0.776965	0.640429	0.834331		0.6986	0.673181	0.857202	0.545736	0.784784	0.663806	0.688108	0.572451	0.65682		0.776432	0.888055	0.903299	0.356822	0.450813	0.788968
0.610881	0.762525	0.965726	0.604014	0.789158	0.747025	0.750689	0.599499	0.770861		0.673219	0.633738	0.825857	0.51767	0.765894	0.62806	0.64484	0.539929	0.620083		0.738046	0.849815	0.872761	0.336572	0.425823	0.741584
0.576886	0.71682	0.917399	0.577586	0.761299	0.71066	0.722736	0.561744	0.741509		0.641648	0.608167	0.789634	0.496776	0.718443	0.600079	0.6017	0.506993	0.58174		0.694143	0.783559	0.819711	0.323444	0.396574	0.713467
0.551591	0.687147	0.869006	0.54511	0.724487	0.70062	0.674544	0.53617	0.705199		0.606119	0.580083	0.741956	0.47274	0.685002	0.572786	0.561044	0.479399	0.535187		0.667551	0.733512	0.783068	0.301869	0.373122	0.679378
0.52179	0.653684	0.823369	0.516131	0.691974	0.661825	0.657471	0.516331	0.66581		0.568238	0.54201	0.709039	0.443036	0.653604	0.550796	0.536231	0.448188	0.50527		0.634873	0.696635	0.740196	0.28642	0.353388	0.641585
0.503627	0.614312	0.777464	0.487499	0.652364	0.625099	0.614567	0.494354	0.627346		0.538529	0.505663	0.674293	0.424373	0.623404	0.531808	0.505188	0.42382	0.474202		0.602478	0.673112	0.70595	0.270919	0.334843	0.592609
0.474551	0.588113	0.733939	0.465185	0.620361	0.597175	0.57586	0.46029	0.597159		0.514656	0.482312	0.630593	0.397547	0.583044	0.505975	0.471762	0.391378	0.444132		0.563821	0.6389	0.671496	0.250744	0.315626	0.555182
0.454321	0.552807	0.691188	0.447686	0.593863	0.578494	0.550881	0.443436	0.566847		0.492403	0.451409	0.601148	0.375009	0.551138	0.474677	0.441258	0.371625	0.419634		0.550752	0.60998	0.632104	0.234457	0.303927	0.520632
0.441751	0.525323	0.654851	0.425857	0.564773	0.543004	0.520368	0.414272	0.528608		0.467978	0.426629	0.564442	0.357724	0.522379	0.450081	0.415978	0.353297	0.406209		0.52555	0.570128	0.596855	0.221527	0.286863	0.49006
0.415794	0.497312	0.60985	0.405537	0.541067	0.522871	0.495047	0.389585	0.502725		0.445998	0.408469	0.540012	0.340076	0.488785	0.421006	0.398808	0.33271	0.383726		0.49943	0.524991	0.57239	0.207894	0.268386	0.465324
0.387755	0.470893	0.583777	0.383301	0.504723	0.494507	0.467329	0.373047	0.471573		0.422643	0.385056	0.507958	0.323734	0.472175	0.391449	0.377728	0.316813	0.362515		0.471763	0.499529	0.540601	0.197105	0.251703	0.441357
0.373063	0.449057	0.550528	0.360987	0.483074	0.459808	0.447484	0.355093	0.43885		0.393687	0.369917	0.481787	0.312152	0.44724	0.375297	0.355042	0.301478	0.343215		0.448869	0.480516	0.514313	0.188768	0.244355	0.417267
0.353516	0.424422	0.527089	0.347573	0.465257	0.441879	0.407155	0.330314	0.423757		0.371937	0.351489	0.461928	0.301607	0.421258	0.36067	0.333745	0.289858	0.322609		0.425848	0.451187	0.487001	0.177066	0.236937	0.39489
0.345343	0.402203	0.499511	0.329562	0.429284	0.423504	0.387552	0.318671	0.402478		0.356858	0.332228	0.434813	0.285056	0.394186	0.347756	0.321409	0.275057	0.305184		0.402216	0.423094	0.460242	0.165847	0.223331	0.37457
0.328539	0.381246	0.469235	0.312643	0.410563	0.392284	0.370265	0.307387	0.382782		0.346842	0.319263	0.414055	0.269002	0.371143	0.329705	0.302627	0.263427	0.289532		0.3816	0.407616	0.438384	0.158886	0.216329	0.362841
0.312916	0.362994	0.448408	0.298643	0.389482	0.371664	0.346863	0.283954	0.363468		0.334856	0.305376	0.3888	0.259129	0.357623	0.310052	0.283854	0.24932	0.27738		0.364814	0.387407	0.421716	0.149656	0.20429	0.343721
0.2986	0.339382	0.42502	0.288409	0.366656	0.350353	0.330407	0.273881	0.348609		0.319525	0.289413	0.372481	0.25158	0.341085	0.290806	0.272714	0.241378	0.27269		0.349975	0.370205	0.402576	0.142244	0.193738	0.326828
0.288385	0.316735	0.405698	0.278352	0.353369	0.330726	0.312561	0.264355	0.335141		0.299975	0.275734	0.358232	0.238718	0.324514	0.279854	0.26232	0.232036	0.258042		0.336106	0.351752	0.389915	0.135168	0.184673	0.31553
0.279064	0.304508	0.380266	0.266232	0.336521	0.317461	0.305061	0.257238	0.317019		0.290198	0.262609	0.336781	0.226522	0.313856	0.266843	0.251809	0.221892	0.248336		0.320635	0.339653	0.374269	0.128452	0.177891	0.301544
0.26767	0.294329	0.362826	0.252921	0.321304	0.303495	0.287817	0.246485	0.304997		0.280346	0.251624	0.320646	0.219192	0.299479	0.258164	0.240171	0.216088	0.241808		0.314325	0.326502	0.3572	0.125695	0.171966	0.301237
0.256705	0.281398	0.349988	0.240984	0.300333	0.29098	0.276802	0.236799	0.293467		0.266794	0.24153	0.301939	0.212375	0.284897	0.243407	0.232484	0.208875	0.234743		0.298175	0.31126	0.347304	0.120772	0.165608	0.282186
0.245879	0.270469	0.341011	0.234066	0.293921	0.27689	0.266425	0.226822	0.284047		0.258222	0.233343	0.290235	0.204716	0.267609	0.230456	0.221051	0.204282	0.225429		0.288525	0.299866	0.338624	0.115986	0.162186	0.274976
0.235778	0.260244	0.324302	0.223313	0.282796	0.267735	0.253856	0.220109	0.272026		0.246568	0.225115	0.283381	0.196588	0.258952	0.220121	0.211183	0.195838	0.217537		0.277709	0.287265	0.321572	0.111921	0.155416	0.264536
0.224136	0.248852	0.309222	0.218127	0.270102	0.256654	0.242583	0.213468	0.263034		0.239779	0.220704	0.277698	0.192647	0.248285	0.211194	0.203722	0.188543	0.212456		0.267699	0.272637	0.315398	0.107035	0.149969	0.251962
0.21736	0.24181	0.302845	0.212422	0.256603	0.240739	0.233044	0.20347	0.256054		0.234507	0.211639	0.270512	0.187433	0.239107	0.200679	0.197999	0.180622	0.201978		0.258163	0.273545	0.303649	0.106419	0.145652	0.241593
0.21537	0.229085	0.289286	0.206227	0.248364	0.229021	0.228006	0.195504	0.243668		0.225509	0.20412	0.259591	0.180772	0.227942	0.194381	0.194666	0.175558	0.196491		0.249978	0.262348	0.291373	0.101723	0.141723	0.239525
0.204421	0.223582	0.272895	0.199719	0.241016	0.222841	0.220362	0.191125	0.2385		0.216265	0.19838	0.24666	0.173554	0.225404	0.187485	0.188582	0.168156	0.190889		0.24107	0.249416	0.279709	0.096262	0.138734	0.22945
0.196211	0.214984	0.2676	0.19266	0.234211	0.213856	0.211903	0.18221	0.22977		0.208918	0.193268	0.237824	0.167076	0.214864	0.179228	0.184454	0.163004	0.18482		0.232207	0.242451	0.268195	0.093528	0.133151	0.224
0.189493	0.209311	0.255029	0.187773	0.225364	0.209475	0.203184	0.176144	0.222686		0.201204	0.186295	0.230163	0.162626	0.204888	0.174537	0.177639	0.159168	0.18348		0.226559	0.236027	0.25893	0.091458	0.129175	0.217384
0.184054	0.205276	0.24839	0.182979	0.218789	0.203701	0.193934	0.17333	0.218144		0.197102	0.181332	0.223115	0.158596	0.20212	0.168175	0.173195	0.15723	0.173485		0.220391	0.225615	0.25549	0.088539	0.123925	0.210713
0.178651	0.199843	0.238025	0.177029	0.209796	0.193402	0.189447	0.170904	0.208898		0.19352	0.178715	0.220504	0.155754	0.199767	0.164509	0.167507	0.151923	0.171254		0.212521	0.214746	0.24673	0.086579	0.120414	0.20758
0.173126	0.191083	0.234287	0.170931	0.199958	0.185419	0.183229	0.164957	0.204839		0.185758	0.170876	0.213454	0.151472	0.193055	0.158307	0.158693	0.146947	0.165721		0.210332	0.209567	0.238869	0.084602	0.117574	0.200884
0.17211	0.182397	0.225559	0.164271	0.196173	0.183276	0.181093	0.157548	0.200611		0.178218	0.163932	0.20806	0.147157	0.184907	0.153595	0.153532	0.143916	0.159188		0.203513	0.210582	0.233851	0.082604	0.115002	0.199008
0.165431	0.177054	0.221093	0.161166	0.19136	0.176912	0.174532	0.15368	0.195806		0.176782	0.159257	0.198062	0.144605	0.176802	0.147087	0.148	0.139785	0.15555		0.197719	0.20734	0.228595	0.079199	0.111817	0.19399
0.161198	0.171589	0.215931	0.153461	0.187476	0.168646	0.169189	0.147408	0.188302		0.174793	0.155241	0.192547	0.138257	0.171657	0.143061	0.143101	0.136382	0.154556		0.189594	0.19853	0.222028	0.077432	0.108087	0.186859
0.160109	0.168082	0.212051	0.149205	0.179155	0.16461	0.160922	0.142653	0.183934		0.169315	0.153262	0.189514	0.136025	0.169598	0.13897	0.139582	0.131871	0.149336		0.182489	0.194932	0.217663	0.074119	0.104835	0.178244
0.153874	0.164761	0.205507	0.145241	0.175063	0.158886	0.156449	0.1393	0.176817		0.163333	0.150268	0.185646	0.132243	0.161814	0.133971	0.140558	0.130504	0.144949		0.17853	0.190526	0.212017	0.071576	0.101974	0.173844
0.152314	0.157567	0.199314	0.142342	0.17159	0.154165	0.153775	0.133796	0.173006		0.161042	0.143435	0.182622	0.127397	0.158459	0.12956	0.138016	0.126467	0.143356		0.177612	0.186602	0.208776	0.069905	0.099806	0.171654
0.147143	0.153351	0.193629	0.139639	0.164665	0.14736	0.149384	0.132078	0.166292		0.157908	0.140682	0.175784	0.123951	0.156078	0.126537	0.132442	0.120735	0.139964		0.17354	0.179807	0.199941	0.068022	0.099091	0.165915
0.141666	0.149526	0.187785	0.137322	0.161481	0.143162	0.146364	0.128053	0.162258		0.152215	0.138101	0.174488	0.12185	0.151772	0.124792	0.128159	0.118029	0.138292		0.171811	0.172846	0.19541	0.064727	0.095407	0.159295
0.138922	0.1461	0.183433	0.134032	0.155047	0.140801	0.141363	0.126144	0.159984		0.149894	0.135732	0.169857	0.118138	0.148557	0.121153	0.126208	0.117471	0.133638		0.168662	0.170797	0.191536	0.064399	0.093888	0.157008
0.137339	0.142311	0.178219	0.13015	0.154297	0.137984	0.138769	0.121302	0.154694		0.146805	0.131741	0.164634	0.116945	0.144088	0.117367	0.123363	0.114994	0.130896		0.162778	0.168649	0.188784	0.063248	0.09178	0.155212
0.134704	0.136698	0.174988	0.127483	0.152005	0.134268	0.134826	0.118079	0.152463		0.143089	0.128696	0.160804	0.114902	0.14383	0.114977	0.120039	0.112676	0.125943		0.160523	0.163346	0.18249	0.062759	0.088797	0.152619
0.134493	0.133814	0.170866	0.125083	0.147236	0.130881	0.129926	0.11588	0.149557		0.141146	0.125784	0.157098	0.109904	0.138944	0.112216	0.117309	0.110193	0.12421		0.158217	0.160534	0.17858	0.060688	0.086608	0.151232

## Sheet: Fig. 1H dark
				Ctrl										Dep								Repop
1.81993	1.64583	2.02336	1.91311	1.86602	1.48639	1.89031	2.19931	1.22436		2.06847	1.77234	2.22313	2.41168	2.52893	2.17389	2.10565	2.28316	1.77864		1.78003	1.87972	2.83888	0.777168	1.03681	1.47923
3.32434	3.05008	3.59071	3.59834	3.40716	2.63605	3.80228	4.37064	2.31971		3.90563	3.26131	3.87658	4.28191	4.66755	3.71502	3.8336	4.40574	3.096		3.30104	3.208	5.10858	1.39247	1.95853	2.40632
4.64782	4.37777	4.87148	5.22218	4.94685	3.89845	5.87367	6.34496	3.41592		5.4509	4.42382	5.24212	6.00743	6.35685	4.84008	5.42626	6.02565	4.19264		4.8045	4.30061	7.2945	2.0694	3.10008	3.32563
5.50073	5.17055	5.40972	6.19713	6.02442	4.76149	7.33347	7.44219	4.2538		6.21772	5.04838	5.8057	6.86057	7.22727	5.46018	6.51219	6.90058	4.67299		5.85853	4.856	8.64618	2.60067	3.9111	3.82411
6.05553	5.50301	5.54361	6.83967	6.33813	5.23193	8.24084	8.00439	4.73733		6.58457	5.22642	5.76743	7.02696	7.36734	5.71905	6.728	6.9541	4.73166		6.14609	5.07282	9.26688	2.92293	4.45312	4.09844
6.17565	5.74226	5.67724	7.29922	6.58645	5.54286	8.58388	8.30026	5.03177		6.79075	5.27864	5.6743	6.82733	7.36233	5.78222	6.73912	6.70396	4.73187		6.43017	5.08488	9.48794	2.99177	4.44878	4.27852
6.16358	5.83154	6.11028	7.64777	6.68498	5.98829	8.66287	7.81423	5.15004		6.71858	5.33278	5.65945	6.89749	7.30814	5.79017	6.46181	6.14035	4.70626		6.79731	5.25615	9.83206	3.00948	4.41237	4.35626
6.26451	6.21493	6.3879	7.62115	6.8645	6.18673	8.45136	7.32621	5.18255		6.68443	5.54477	5.92829	6.7947	6.96949	5.95356	6.29809	6.03816	4.73796		7.05266	5.38957	10.0029	2.95252	4.36888	4.56435
6.42591	6.3838	6.66307	7.55694	6.854	6.50781	8.41615	7.17594	5.41614		6.89043	5.89136	6.17897	6.66667	6.95484	6.02066	6.05804	5.88907	4.69288		7.08895	5.59196	10.0042	2.92078	4.16042	4.78644
6.56925	6.61902	6.94271	7.32114	6.92886	6.64679	8.33606	6.84528	5.52642		6.98083	5.96275	6.40062	6.24649	6.90381	5.96401	5.7908	5.60313	4.71198		7.54268	6.022	9.92394	2.85574	4.06354	4.83824
6.46188	6.78146	7.15257	7.5018	6.76598	6.83522	7.9498	6.41661	5.73514		7.00906	6.01984	6.55552	6.1188	6.87072	6.02277	5.60963	5.35944	4.65141		7.71416	6.43341	9.92577	2.92423	4.03899	5.03941
6.44038	6.91875	7.37779	7.50079	6.75751	6.78965	7.60285	6.33384	5.93375		7.03402	6.11009	6.52333	6.05111	7.06924	6.1377	5.30047	5.07821	4.7163		8.12422	6.48442	10.4726	2.91879	4.14845	5.17006
6.49485	6.90828	7.49466	7.58222	6.90681	7.2271	7.45331	5.90456	5.90288		7.40121	6.18374	6.2676	6.00634	7.20848	6.25256	4.91272	4.8276	4.53486		8.50958	6.34573	10.7001	2.74785	4.04791	5.23819
6.55632	7.00946	6.82464	7.40628	7.11333	7.79635	7.0369	5.54936	5.80632		7.31637	6.13761	5.83749	5.92425	6.91367	6.26236	4.50259	4.52676	4.4087		8.44782	5.91482	11.227	2.62449	3.96447	5.1557
6.46598	7.36099	6.15303	6.80867	6.85203	8.09712	6.34379	5.22399	5.61877		7.34221	5.95633	5.33847	5.88023	6.39046	5.94112	4.02518	4.12211	4.21479		8.2559	5.55451	10.8131	2.37664	3.65728	4.94304
5.96755	6.97261	5.93101	6.10935	6.27949	7.98127	5.51222	4.74764	5.25692		7.22333	5.51852	4.87525	5.3823	5.77194	5.43189	3.69277	3.72621	3.89962		7.70636	4.9046	9.49408	2.14825	3.26255	4.66129
5.53447	6.3942	5.54071	5.42207	5.73635	7.58221	4.85485	4.35257	4.82382		6.4792	4.91828	4.40435	4.81822	5.42168	5.0898	3.22468	3.36416	3.5634		7.07453	4.50644	8.3854	1.95938	2.97205	4.33596
5.07269	5.78977	5.19483	4.88272	5.31815	6.70123	4.30891	3.93399	4.56859		5.64561	4.45089	4.21377	4.29707	4.92798	4.42478	2.91706	3.13052	3.26439		6.34193	4.32795	7.50848	1.82439	2.78571	4.06231
4.72611	5.22408	4.64611	4.53691	4.89955	5.73855	3.88998	3.5748	4.23084		5.04955	4.01776	3.95284	3.95022	4.50937	3.95962	2.72849	2.83565	3.06719		6.01782	4.09704	6.76432	1.61654	2.56564	3.96115
4.44963	4.56196	4.26164	4.28743	4.5311	4.99275	3.48108	3.3197	4.02163		4.49117	3.73369	3.64675	3.48247	4.12248	3.63603	2.56513	2.70108	2.96076		5.70004	3.88341	6.14697	1.53387	2.34476	3.74081
4.18883	4.37194	4.19978	3.96026	4.2909	4.37464	3.23341	3.0574	3.72755		4.11337	3.47876	3.40051	3.24348	3.79415	3.20587	2.41284	2.52325	2.89961		5.08176	3.68107	5.60125	1.44752	2.19056	3.57246
3.85558	4.1464	3.78849	3.78601	3.93655	3.98443	3.00992	2.9657	3.57473		3.69019	3.32776	3.26425	3.09103	3.67771	3.02686	2.25773	2.33785	2.78971		4.67943	3.4965	5.3648	1.37012	2.04345	3.48939
3.58737	3.91811	3.52608	3.60338	3.65776	3.58091	2.77463	2.81927	3.37063		3.46235	3.12462	3.10065	2.90059	3.43233	2.87722	2.16997	2.25243	2.65784		4.34342	3.3594	5.16625	1.29585	1.95225	3.37282
3.28237	3.69635	3.30229	3.3607	3.52304	3.47467	2.68754	2.75236	3.23856		3.41885	3.03624	3.04821	2.81108	3.22064	2.61271	2.05839	2.23364	2.58666		4.15535	3.26859	5.04679	1.25342	1.8656	3.25712
3.09047	3.50392	3.12021	3.35474	3.40389	3.23626	2.62565	2.66857	3.2233		3.20866	2.91873	2.92563	2.71911	3.11532	2.47341	1.97847	2.15344	2.52904		3.86799	3.11916	4.88504	1.21127	1.74787	3.21327
3.01822	3.42236	3.05199	3.29983	3.31922	2.98874	2.44775	2.6604	3.15215		2.91021	2.87614	2.71172	2.72523	3.04815	2.36326	1.91984	2.10469	2.46247		3.5854	2.98212	4.78388	1.13025	1.77497	3.13488
2.88449	3.43684	2.95081	3.16187	3.11965	2.89947	2.31302	2.52114	3.02802		2.72021	2.77484	2.61544	2.59858	2.92713	2.28672	1.78629	2.02263	2.37582		3.36261	2.82084	4.66301	1.05268	1.71823	2.97499
2.6917	3.26705	2.74167	3.13847	3.09439	2.76607	2.18367	2.40382	2.99416		2.58185	2.6642	2.4824	2.44115	2.78421	2.27063	1.72132	1.94463	2.24586		3.10893	2.74164	4.39761	0.986664	1.62303	2.87176
2.51389	3.13887	2.60139	3.05858	2.97426	2.66206	2.00489	2.2539	2.78086		2.43815	2.56692	2.34514	2.38115	2.64145	2.14827	1.60875	1.92396	2.2036		2.9953	2.55058	4.23287	0.917558	1.59172	2.68448
2.386	3.03613	2.42495	2.85139	2.90757	2.49693	1.86498	2.18203	2.5983		2.40199	2.46702	2.14669	2.26493	2.55076	2.08979	1.51209	1.81472	2.12839		2.77747	2.42785	4.2173	0.877088	1.48989	2.49868
2.22359	2.87607	2.37733	2.69541	2.76154	2.35023	1.80918	2.10059	2.51784		2.24046	2.37707	2.11207	2.1411	2.41701	1.94391	1.46869	1.73691	1.96482		2.58982	2.32221	3.85788	0.854984	1.39977	2.42404
2.13526	2.82029	2.287	2.53838	2.66353	2.22548	1.74039	2.04778	2.49623		2.12969	2.2433	2.00156	1.999	2.35432	1.828	1.38513	1.67161	1.88916		2.44935	2.20056	3.65471	0.773358	1.35529	2.29799
1.97551	2.7322	2.23878	2.36586	2.5355	2.1491	1.66124	1.89509	2.26081		1.98735	2.1156	1.9547	1.9808	2.23724	1.76132	1.3056	1.60315	1.80619		2.2681	2.1104	3.41043	0.724338	1.29926	2.18284
1.91741	2.63298	2.16204	2.27267	2.41849	2.07603	1.55739	1.7799	2.17919		1.88588	2.02197	1.87926	1.83546	2.17225	1.70486	1.25499	1.54246	1.71893		2.04543	2.06412	3.20967	0.719031	1.24196	2.08293
1.81129	2.4465	2.06312	2.09183	2.2755	1.98253	1.46754	1.68561	2.13569		1.74208	1.91425	1.73534	1.69757	2.01098	1.60741	1.20612	1.43332	1.62589		1.91832	2.00783	2.97811	0.671777	1.16716	1.94922
1.71719	2.32087	1.92521	1.98788	2.19025	1.8333	1.37148	1.63386	2.01113		1.64949	1.80737	1.64574	1.6123	1.86307	1.49834	1.13515	1.35989	1.54583		1.84762	1.8937	2.74006	0.650279	1.07523	1.8314
1.62663	2.20978	1.86635	1.83123	2.07035	1.75969	1.30884	1.54446	1.89536		1.58981	1.73972	1.59658	1.54484	1.77168	1.39013	1.09026	1.3102	1.48164		1.7194	1.78278	2.6277	0.619296	1.01373	1.7595
1.55045	2.0698	1.83145	1.68478	1.94839	1.62524	1.21616	1.48663	1.8444		1.48813	1.6714	1.51951	1.44988	1.74265	1.29352	1.07306	1.23645	1.43171		1.62436	1.71103	2.48153	0.596714	0.942627	1.6757
1.46964	1.95193	1.6982	1.62508	1.90903	1.52866	1.17329	1.39741	1.7574		1.38893	1.56472	1.44916	1.36256	1.64473	1.2358	1.02969	1.22386	1.35948		1.55545	1.57985	2.32813	0.599851	0.939185	1.60817
1.42473	1.86784	1.59969	1.59229	1.81974	1.45671	1.13037	1.33074	1.67663		1.32276	1.4856	1.34437	1.25828	1.58993	1.20285	1.00735	1.18617	1.32472		1.49263	1.56648	2.20883	0.569815	0.887228	1.53519
1.30058	1.79125	1.60834	1.47529	1.74203	1.3721	1.04846	1.26836	1.58087		1.23925	1.44243	1.29891	1.19781	1.48125	1.1542	0.991426	1.09109	1.27873		1.40698	1.54599	2.06813	0.566025	0.848823	1.46416
1.22816	1.68495	1.54484	1.34158	1.6363	1.30236	1.02758	1.19777	1.56734		1.1925	1.34534	1.27371	1.13845	1.42366	1.13216	0.972953	1.02122	1.20649		1.3652	1.50773	1.99383	0.545087	0.792753	1.41435
1.18007	1.59755	1.43381	1.27245	1.59552	1.23447	1.0165	1.14479	1.46097		1.12668	1.29176	1.23036	1.09136	1.36379	1.07579	0.947492	0.990451	1.16595		1.32669	1.44478	1.85858	0.517918	0.740173	1.36664
1.15717	1.5127	1.34142	1.19253	1.50526	1.20266	0.963041	1.0899	1.3477		1.12824	1.19955	1.20001	1.01084	1.29528	1.0056	0.924031	0.983053	1.10945		1.27661	1.37652	1.71031	0.514317	0.707629	1.28625
1.09834	1.42617	1.32021	1.11912	1.45054	1.15108	0.911523	1.0357	1.28079		1.09954	1.13455	1.16426	0.952287	1.22003	0.949577	0.869225	0.94011	1.04894		1.18065	1.32529	1.57488	0.510923	0.686976	1.24073
1.0503	1.3446	1.27715	1.0224	1.40394	1.12052	0.88754	0.995369	1.26612		1.09024	1.09404	1.12885	0.904852	1.16915	0.910306	0.851719	0.892028	1.02124		1.12645	1.29129	1.51276	0.478236	0.653002	1.21254
1.00591	1.2755	1.28066	0.958459	1.27998	1.0825	0.85318	0.946957	1.21011		1.00862	1.05778	1.06708	0.846044	1.1021	0.869868	0.853299	0.855743	0.997846		1.06829	1.22627	1.44408	0.466067	0.622708	1.13944
0.960765	1.21728	1.19656	0.930823	1.16339	0.998801	0.842711	0.90131	1.16543		0.964527	0.985164	1.0191	0.769052	1.02666	0.814924	0.823781	0.826872	0.949884		1.05073	1.18794	1.36375	0.456063	0.59531	1.07055
0.950542	1.1334	1.12138	0.879745	1.14094	0.951945	0.813124	0.870232	1.15231		0.903848	0.958513	1.01943	0.743202	0.990472	0.774659	0.808288	0.787736	0.911707		1.00308	1.14696	1.28226	0.439616	0.572622	1.04821
0.903465	1.09562	1.09968	0.827635	1.08527	0.899636	0.794176	0.840484	1.10137		0.863258	0.909294	0.982142	0.723653	0.952226	0.750508	0.781388	0.74301	0.870768		0.964837	1.15038	1.20517	0.438177	0.557505	1.01958
0.866312	1.05529	1.1136	0.816858	1.02824	0.829667	0.768504	0.79957	1.04191		0.853596	0.870697	0.967448	0.680981	0.900744	0.735809	0.775373	0.722032	0.81656		0.932149	1.10096	1.14453	0.434283	0.522388	0.953456
0.835223	1.04108	1.06166	0.777035	0.986461	0.834429	0.75088	0.759185	0.986557		0.821789	0.819717	0.928478	0.644622	0.853202	0.707543	0.750456	0.697841	0.785846		0.903095	1.06897	1.0824	0.421559	0.522978	0.905906
0.785288	1.01026	1.03251	0.738707	0.928532	0.805299	0.722305	0.754082	0.949637		0.777803	0.791506	0.917455	0.611328	0.821977	0.691785	0.728946	0.662808	0.739748		0.876546	1.03801	1.01598	0.400595	0.514216	0.887193
0.786554	0.927258	0.997894	0.717222	0.895755	0.789239	0.708677	0.723468	0.91876		0.757277	0.776219	0.894227	0.581595	0.771535	0.665597	0.71386	0.644073	0.722164		0.828903	1.03159	0.984856	0.387346	0.48881	0.880197
0.749945	0.910682	0.950127	0.68325	0.870507	0.759439	0.69155	0.691409	0.904623		0.729553	0.761436	0.837649	0.555783	0.763236	0.620854	0.676579	0.619616	0.700852		0.814632	1.01352	0.965123	0.38038	0.477686	0.847694
0.724047	0.850021	0.960796	0.651199	0.838611	0.724315	0.673096	0.676477	0.877369		0.69802	0.721289	0.813885	0.529783	0.716538	0.595435	0.634883	0.591625	0.653556		0.799367	0.945874	0.909205	0.370508	0.454895	0.790424
0.711368	0.806662	0.919081	0.616336	0.805765	0.682695	0.653201	0.630964	0.803813		0.667714	0.677826	0.809702	0.504211	0.688139	0.574762	0.611274	0.55902	0.622095		0.768441	0.897293	0.859034	0.363967	0.432061	0.753386
0.67887	0.781611	0.858979	0.598316	0.784766	0.660422	0.630966	0.607764	0.774044		0.643225	0.632937	0.787005	0.473856	0.661522	0.560333	0.594227	0.527075	0.587411		0.735728	0.8726	0.837141	0.354004	0.41496	0.734139
0.657733	0.74048	0.860059	0.566976	0.739124	0.631069	0.610123	0.575472	0.718117		0.618036	0.619349	0.737146	0.457362	0.625931	0.525513	0.546684	0.495172	0.550277		0.716448	0.846305	0.783021	0.331316	0.408339	0.689352
0.616277	0.698917	0.845192	0.535094	0.70851	0.601709	0.590462	0.550283	0.70323		0.591112	0.591926	0.705541	0.439941	0.612226	0.503601	0.533889	0.47209	0.525388		0.687173	0.827491	0.761173	0.3152	0.398489	0.654655
0.596099	0.673658	0.802312	0.515237	0.688593	0.593885	0.555302	0.528759	0.677734		0.571645	0.567126	0.687612	0.412358	0.587586	0.497158	0.528872	0.461745	0.503155		0.654647	0.764429	0.740199	0.304914	0.378044	0.623412
0.580921	0.643295	0.783564	0.486794	0.676458	0.588755	0.536476	0.496216	0.652565		0.555395	0.540165	0.653105	0.39589	0.559578	0.472392	0.494195	0.442759	0.473218		0.633676	0.721094	0.702195	0.28707	0.371249	0.602312
0.552664	0.616176	0.74522	0.462655	0.630021	0.553432	0.513128	0.465927	0.617925		0.551562	0.502423	0.608907	0.383432	0.538661	0.437761	0.463265	0.417729	0.443535		0.617162	0.688203	0.653779	0.267157	0.350281	0.566498
0.53215	0.5878	0.670344	0.432797	0.604332	0.508873	0.49919	0.445958	0.593289		0.51767	0.484322	0.609037	0.362099	0.519515	0.413036	0.445008	0.400274	0.415434		0.574814	0.66674	0.641638	0.257833	0.326437	0.540059
0.503724	0.563584	0.651796	0.416983	0.577058	0.487533	0.466008	0.42398	0.557457		0.489301	0.459312	0.568704	0.343373	0.488969	0.397509	0.411664	0.382232	0.393524		0.562061	0.629626	0.603789	0.248655	0.30751	0.513172
0.478533	0.521189	0.642056	0.396061	0.523048	0.463131	0.449769	0.396635	0.517753		0.463376	0.430588	0.527346	0.335578	0.476301	0.382021	0.396636	0.361408	0.38156		0.532727	0.597636	0.570464	0.23531	0.292283	0.490999
0.460815	0.505406	0.604559	0.380768	0.496973	0.445987	0.427879	0.379082	0.494538		0.452061	0.41511	0.50343	0.33118	0.460432	0.358448	0.372749	0.342574	0.367705		0.497955	0.580293	0.542211	0.219749	0.277662	0.474553
0.44191	0.485733	0.556679	0.362748	0.479306	0.429617	0.413979	0.353549	0.465945		0.416211	0.396735	0.485814	0.31193	0.427558	0.350201	0.351812	0.316657	0.345246		0.484458	0.559603	0.521707	0.20904	0.266211	0.451545
0.41329	0.458561	0.567864	0.348589	0.457253	0.413166	0.391593	0.335382	0.449707		0.404879	0.372074	0.450499	0.286137	0.407764	0.335944	0.331539	0.302075	0.325364		0.458751	0.525822	0.513579	0.202652	0.260882	0.426397
0.395025	0.429655	0.540022	0.341914	0.434651	0.38962	0.381147	0.330503	0.436689		0.393636	0.349448	0.4333	0.273525	0.381068	0.324061	0.308676	0.294943	0.310709		0.448321	0.513342	0.490453	0.189465	0.255704	0.393352
0.379826	0.419325	0.518247	0.324451	0.422107	0.38176	0.362242	0.314743	0.407145		0.384893	0.339495	0.432151	0.268652	0.370876	0.30437	0.303367	0.278237	0.300446		0.416093	0.478517	0.465156	0.183554	0.245386	0.375734
0.367656	0.399509	0.487774	0.310401	0.398487	0.36511	0.340051	0.296256	0.383774		0.369776	0.327096	0.406762	0.255173	0.355614	0.283623	0.293772	0.268292	0.28539		0.405888	0.459346	0.445891	0.177934	0.230383	0.371089
0.360124	0.390064	0.468879	0.285422	0.375393	0.331137	0.334742	0.287432	0.366429		0.343592	0.308035	0.392156	0.243046	0.339968	0.271446	0.287649	0.253248	0.279164		0.394827	0.444333	0.431676	0.16977	0.217786	0.356309
0.353194	0.3658	0.446585	0.278764	0.363571	0.326332	0.321118	0.279552	0.365477		0.318565	0.294467	0.377003	0.236484	0.313918	0.266505	0.278769	0.243508	0.267234		0.380098	0.422602	0.419724	0.159175	0.209883	0.34093
0.325629	0.341825	0.400073	0.278651	0.344414	0.317842	0.318085	0.268985	0.353367		0.308952	0.280557	0.356645	0.222501	0.301019	0.251487	0.261959	0.233715	0.256085		0.36451	0.382433	0.406016	0.1532	0.204527	0.32755
0.311819	0.332815	0.390739	0.258891	0.324478	0.301828	0.294944	0.260398	0.343237		0.306789	0.270782	0.332113	0.207808	0.289806	0.234671	0.252008	0.230076	0.244601		0.354958	0.372964	0.379884	0.144832	0.197569	0.309479
0.30773	0.323232	0.379502	0.247689	0.310513	0.295599	0.276995	0.24747	0.331699		0.303528	0.259974	0.326899	0.19952	0.27628	0.226671	0.235392	0.217746	0.23644		0.343928	0.366372	0.357676	0.137855	0.183674	0.298351
0.298451	0.307912	0.371014	0.237311	0.295101	0.279675	0.270657	0.238775	0.321877		0.290957	0.251071	0.319137	0.204928	0.270146	0.213647	0.229986	0.210638	0.223299		0.325355	0.353166	0.345021	0.135867	0.18324	0.286158
0.281214	0.291142	0.356488	0.224599	0.281087	0.265378	0.265303	0.233373	0.297904		0.276374	0.241324	0.308547	0.194662	0.266509	0.206677	0.216959	0.203927	0.211725		0.311062	0.346956	0.337342	0.133293	0.179249	0.280367
0.265406	0.286766	0.336961	0.224199	0.269776	0.258527	0.252467	0.226332	0.287874		0.26577	0.227197	0.290268	0.188695	0.253042	0.202054	0.210487	0.195711	0.204267		0.305144	0.33064	0.32972	0.126299	0.168273	0.278082
0.257822	0.27603	0.337746	0.219807	0.255995	0.248495	0.236585	0.213623	0.277404		0.255659	0.219744	0.274486	0.180391	0.242881	0.190414	0.2061	0.18858	0.20668		0.289688	0.312766	0.313961	0.122701	0.16646	0.267247
0.256571	0.256974	0.331153	0.210837	0.250517	0.244668	0.231284	0.204291	0.279812		0.250056	0.214552	0.270642	0.173682	0.235045	0.186103	0.198944	0.181457	0.202838		0.282998	0.30057	0.300169	0.119618	0.159423	0.25158
0.245155	0.24792	0.313095	0.197268	0.243481	0.228675	0.217782	0.201194	0.263749		0.238687	0.211277	0.259789	0.168769	0.221087	0.180408	0.193476	0.179752	0.190794		0.276036	0.285573	0.291206	0.115782	0.15665	0.239499
0.232982	0.240084	0.29569	0.190792	0.230003	0.220942	0.216497	0.19508	0.245189		0.229556	0.20012	0.252863	0.165554	0.213044	0.171741	0.187298	0.176174	0.185493		0.259784	0.271709	0.279101	0.111561	0.149491	0.236003
0.2242	0.230286	0.286425	0.182701	0.222903	0.207652	0.199213	0.182696	0.242413		0.22692	0.193544	0.240484	0.159185	0.20457	0.164336	0.181491	0.167143	0.181552		0.251097	0.270104	0.274438	0.106617	0.145341	0.232746
0.213101	0.220316	0.278008	0.180992	0.216274	0.202272	0.193526	0.1792	0.234243		0.214886	0.18969	0.238575	0.156729	0.201012	0.157958	0.171082	0.161221	0.175214		0.240288	0.264921	0.264965	0.103501	0.140995	0.220191
0.2092	0.213785	0.270642	0.178821	0.215425	0.196586	0.191078	0.171912	0.226621		0.209445	0.183927	0.231496	0.153208	0.191365	0.154339	0.16605	0.154725	0.168391		0.237484	0.252671	0.256338	0.10053	0.138162	0.216331
0.203784	0.206493	0.255966	0.171037	0.210899	0.190717	0.177343	0.166719	0.219838		0.201365	0.176517	0.224522	0.148315	0.189101	0.152197	0.164606	0.152995	0.162914		0.232031	0.248482	0.242228	0.0981378	0.132696	0.205957
0.194426	0.19492	0.244251	0.171669	0.208425	0.183451	0.172706	0.161596	0.210008		0.189005	0.170276	0.21851	0.143803	0.184206	0.146981	0.157381	0.148293	0.160861		0.226692	0.237927	0.239597	0.0932651	0.129425	0.201807
0.184165	0.194222	0.238079	0.161555	0.195453	0.177428	0.17682	0.158039	0.203451		0.192415	0.166931	0.205539	0.138633	0.180361	0.140218	0.153946	0.144007	0.157122		0.219201	0.234508	0.236756	0.0905152	0.122727	0.193186
0.180603	0.192352	0.238645	0.155522	0.191763	0.171273	0.172449	0.1568	0.194197		0.189061	0.162437	0.199005	0.133512	0.173855	0.133124	0.148801	0.142076	0.153862		0.213865	0.225304	0.224233	0.0872146	0.118245	0.189359
0.179405	0.188329	0.227733	0.155991	0.181673	0.167263	0.167109	0.151514	0.183631		0.183772	0.160322	0.190231	0.129427	0.16575	0.130506	0.142347	0.136453	0.145579		0.206057	0.21347	0.211656	0.0840568	0.118206	0.185958
0.173071	0.182303	0.218899	0.15377	0.171622	0.165581	0.161054	0.14492	0.188403		0.1821	0.154932	0.187602	0.12593	0.156922	0.128449	0.138731	0.133032	0.142975		0.197063	0.20515	0.211458	0.0797665	0.111819	0.177896
0.169131	0.17315	0.211599	0.14815	0.171238	0.159335	0.156212	0.142158	0.183744		0.18145	0.147987	0.184336	0.12486	0.153037	0.125203	0.137055	0.129022	0.141311		0.189428	0.198	0.207937	0.0778026	0.105269	0.172984
0.16157	0.16559	0.201362	0.144905	0.169949	0.152717	0.152296	0.136081	0.179467		0.171432	0.146075	0.17691	0.122444	0.148642	0.118412	0.132895	0.126261	0.13975		0.188486	0.193825	0.202619	0.0763346	0.104377	0.171413
0.162472	0.160007	0.197303	0.140533	0.165034	0.146771	0.150018	0.134328	0.174817		0.163212	0.141868	0.168462	0.117374	0.14556	0.118309	0.133416	0.121577	0.133949		0.186983	0.188914	0.196395	0.072758	0.100878	0.169041
0.156906	0.153832	0.200979	0.136096	0.155337	0.144421	0.141974	0.130635	0.170776		0.164624	0.139556	0.169456	0.118189	0.139697	0.115174	0.128703	0.122903	0.128724		0.181841	0.1886	0.192231	0.0719946	0.101525	0.163686
0.156374	0.152716	0.191854	0.137293	0.153993	0.142885	0.138399	0.126608	0.166147		0.160874	0.136979	0.160786	0.115113	0.138955	0.111419	0.124849	0.119177	0.1255		0.174187	0.185286	0.189768	0.0698783	0.100408	0.157766

## Sheet: Fig. 1I light
				Ctrl										Dep								Repop
2.27082	3.15513	3.1832	2.7226	2.82816	2.25691	3.26489	3.57583	2.02992		3.21972	4.22768	4.50824	3.95606	4.92595	3.9212	3.59601	4.2787	2.91023		3.80889	4.46411	6.04599	1.67216	3.29787	3.34665
3.59239	4.9178	4.64835	4.60117	4.68863	3.69463	6.22663	6.45347	3.48307		5.2528	6.1535	6.32114	6.27459	7.29458	5.50408	6.50887	7.12916	4.72336		6.21975	6.28258	9.33454	2.92797	5.30896	4.87507
4.61187	6.01406	5.24567	5.81913	5.96607	4.65236	8.23364	8.58117	4.57021		6.17931	7.04751	6.6293	7.29883	8.26776	6.02916	8.60666	8.77941	5.7765		7.68569	6.90215	10.6071	3.9572	6.35329	5.73109
5.16699	6.52035	5.46269	6.43135	6.23891	5.04571	9.01972	9.35374	5.29309		6.58777	7.12544	6.66487	7.30329	7.91867	6.23437	9.33839	9.09855	6.07599		8.27176	6.91916	11.2293	4.47029	6.57089	6.1618
5.29807	6.74189	5.44084	6.67941	6.32188	5.253	9.53332	9.41268	5.45134		7.09165	7.1391	6.42296	6.9719	7.60541	6.34313	9.12938	8.76734	5.89773		8.33889	6.54993	11.0805	4.57985	6.38247	6.16635
5.54728	6.55128	5.37672	6.73471	6.51188	5.49854	9.501	9.07478	5.33966		6.94799	7.10575	6.02685	6.91496	7.57219	6.30394	8.3818	8.12458	5.88502		8.44662	6.32422	10.8472	4.42432	6.18386	5.89971
5.52721	6.55701	5.38828	6.69727	6.43707	5.78354	9.30573	8.67454	5.33277		6.76155	6.93655	5.83959	6.65996	7.01116	6.3174	8.20552	7.53516	5.7157		8.46317	6.22109	10.4609	4.3495	5.71301	5.901
5.67883	6.63132	5.69908	6.47958	6.28389	5.90087	8.86398	7.93632	5.34384		6.6898	6.90393	6.00177	6.6543	6.92998	6.09447	7.84452	6.94086	5.56934		8.56654	6.3739	10.0967	4.27528	5.44059	6.09398
5.66494	6.86425	5.83819	6.55956	6.35507	6.0798	8.88991	7.52418	5.54285		6.5264	6.72077	6.06493	6.4107	6.71644	5.95157	7.1776	6.66224	5.53039		8.40511	6.52327	9.9898	4.06429	5.27223	5.95617
5.4734	7.13093	5.73029	6.69659	6.38311	6.26019	8.49633	7.06919	5.74826		6.31556	6.75102	5.8624	6.01225	6.17509	5.93054	6.58572	6.29409	5.33832		8.33725	6.62853	9.7577	3.811	4.99109	5.83101
5.64695	6.98078	6.16839	6.2637	6.44997	6.37165	7.8164	6.57888	5.65436		6.22088	6.5488	5.72726	5.99294	6.28659	5.68134	6.14827	5.91801	5.21264		8.38998	6.62951	9.75059	3.59538	4.77136	5.67293
5.47897	7.01711	6.24656	6.29019	6.169	6.31351	7.23397	6.12663	5.35332		6.18579	6.17819	5.71176	5.99755	6.30644	5.46106	5.56276	5.47091	4.95678		8.37741	6.3042	10.1896	3.3798	4.37012	5.43373
5.55442	7.11472	6.08584	6.6167	6.20893	6.26242	6.80055	5.76977	5.15913		6.18426	5.77857	5.32148	5.78491	5.84141	5.10661	5.12062	4.98339	4.55889		8.30288	5.98059	9.65709	3.14213	3.93472	5.06057
5.30005	6.7953	5.58616	6.41762	6.25514	6.31466	6.26165	5.28833	4.83764		5.82328	5.53628	4.83591	5.42443	5.5462	4.87112	4.47123	4.50179	4.23351		7.64881	5.71522	9.23766	2.83505	3.67903	4.79069
5.10261	6.15982	5.07627	5.97558	5.87507	6.39498	5.48311	4.86665	4.5239		5.51924	5.06947	4.38297	4.81772	5.13705	4.59034	4.03495	4.07176	3.92705		7.15153	5.25933	9.58671	2.58415	3.31855	4.42536
4.79575	6.0307	4.84809	5.50863	5.19659	5.96511	5.02823	4.45625	4.32858		5.00034	4.6467	4.28876	4.34316	4.62913	4.59194	3.71185	3.72416	3.81139		6.38116	4.8104	8.56011	2.30252	3.08219	4.27766
4.48623	5.6588	4.70093	5.06915	4.95063	5.29397	4.56948	4.08114	4.17381		4.70009	4.33248	3.97895	4.01166	4.25278	4.28308	3.36469	3.40612	3.4567		6.02737	4.6216	7.11224	2.1033	2.96166	4.01624
4.19632	5.08707	4.52947	4.49657	4.67483	4.76761	4.09943	3.82282	4.07917		4.32685	4.04673	3.77501	3.88077	3.93931	3.87599	3.14814	3.1991	3.18828		5.60672	4.45778	6.35327	1.93927	2.71878	3.82515
3.88338	4.8812	4.24231	4.13184	4.2929	4.34533	3.68174	3.49032	3.72818		4.04301	3.74175	3.61549	3.61414	3.68324	3.38281	2.81078	2.9784	3.02929		5.09848	4.02533	5.86813	1.75275	2.56506	3.67951
3.7146	4.61821	4.06859	3.84366	4.11542	4.08596	3.44567	3.22587	3.5226		3.76074	3.50028	3.32327	3.24867	3.54942	3.10246	2.62296	2.82214	2.81398		4.88974	3.64294	5.54649	1.61653	2.30746	3.65251
3.47609	4.19087	3.94617	3.74708	3.85555	3.82309	3.21684	3.10805	3.29664		3.50887	3.34617	3.16482	3.09263	3.39966	2.74311	2.44549	2.72312	2.79385		4.55344	3.50586	5.25371	1.51209	2.25725	3.4204
3.27935	4.02181	3.72749	3.5709	3.77355	3.58766	3.02995	2.93842	3.31763		3.20904	3.24888	2.9487	3.01595	3.25716	2.56062	2.33833	2.52665	2.73445		4.26104	3.32524	5.03426	1.38863	2.20626	3.41432
3.12927	3.8745	3.47113	3.45465	3.53807	3.29253	2.87079	2.87664	3.25877		3.05843	3.15827	2.79551	2.96159	3.09895	2.47012	2.19243	2.34763	2.69437		4.06811	3.28445	4.99879	1.27734	2.08441	3.46796
2.95293	3.67171	3.20718	3.40052	3.49222	3.17562	2.70584	2.81059	3.22663		3.02075	3.05902	2.76809	2.88812	3.13078	2.33251	2.0832	2.2726	2.69613		3.84114	3.27201	5.00254	1.23761	2.04137	3.29568
2.85015	3.5345	3.17574	3.31819	3.49521	3.04753	2.55817	2.65906	3.1662		2.82253	3.08702	2.72551	2.79628	3.08835	2.23213	2.0671	2.23741	2.65135		3.75358	3.07384	4.97954	1.22121	1.98167	3.23394
2.82808	3.60985	3.1001	3.28791	3.3462	2.95975	2.43106	2.46341	3.12113		2.66562	3.04158	2.70278	2.71504	3.04142	2.24334	2.00509	2.14936	2.54177		3.57298	2.97335	4.96164	1.14225	1.90487	3.19094
2.71106	3.5196	2.95536	3.3063	3.27392	2.94334	2.36027	2.39903	3.05052		2.49993	2.91996	2.51987	2.75016	2.99065	2.20071	1.83164	2.14566	2.49842		3.36538	2.88813	4.82927	1.0751	1.88575	3.14518
2.53436	3.40164	2.88574	3.12364	3.09334	2.73005	2.21933	2.32019	2.94953		2.43504	2.75826	2.41012	2.73107	2.79604	2.15994	1.73819	2.15178	2.44753		3.05894	2.83702	4.62025	1.01892	1.75348	3.02039
2.36842	3.3517	2.86887	3.0373	3.05675	2.67777	2.16493	2.18622	2.76919		2.43575	2.71781	2.42797	2.53753	2.78323	2.05809	1.6917	2.07344	2.31897		2.96981	2.80897	4.52764	0.944948	1.69741	2.93644
2.23672	3.32493	2.85794	2.96031	3.03725	2.54384	1.98229	2.13859	2.78356		2.29194	2.54248	2.30292	2.40375	2.71979	1.90068	1.59385	1.9396	2.24701		2.85237	2.69251	4.29042	0.920372	1.66459	2.80109
2.25948	3.25314	2.68928	2.82669	2.8863	2.49317	1.88187	2.10122	2.69887		2.08708	2.5277	2.1388	2.29019	2.53662	1.863	1.48444	1.85224	2.11232		2.76347	2.4989	4.11463	0.892722	1.57525	2.65397
2.0933	3.10361	2.54535	2.66303	2.75252	2.34888	1.76719	1.95733	2.60452		1.98823	2.42429	2.10277	2.19746	2.43301	1.84961	1.43964	1.78977	2.04471		2.61029	2.44586	3.80671	0.849711	1.51104	2.44796
1.98804	3.05475	2.51862	2.59499	2.67385	2.1797	1.6935	1.90865	2.60259		1.86119	2.33069	1.99761	2.06992	2.33878	1.70116	1.39439	1.71184	1.97846		2.42482	2.3874	3.62446	0.81807	1.44411	2.40926
1.92755	2.82231	2.38821	2.476	2.60098	2.10583	1.64502	1.87808	2.43167		1.81109	2.12025	1.94163	1.98312	2.17893	1.67246	1.3406	1.61077	1.84343		2.35876	2.26503	3.47832	0.778845	1.37371	2.33006
1.76536	2.72522	2.28574	2.3229	2.41765	2.12892	1.61282	1.79981	2.27172		1.73811	2.06516	1.87487	1.84552	2.14357	1.59684	1.27725	1.559	1.75589		2.18506	2.19531	3.29923	0.757325	1.32152	2.16896
1.72276	2.65118	2.19638	2.14672	2.31044	1.97961	1.49387	1.65067	2.13968		1.6591	1.97432	1.76503	1.70024	2.06206	1.50712	1.2072	1.49013	1.67386		2.06566	2.08744	3.09236	0.731275	1.24663	2.09216
1.65206	2.51904	2.11478	1.96066	2.27928	1.88229	1.43426	1.56352	2.10843		1.61517	1.84375	1.7532	1.58966	2.00317	1.45386	1.17187	1.42952	1.55594		1.98842	1.99385	2.8345	0.70462	1.18755	2.03686
1.52333	2.36124	2.03288	1.89559	2.09632	1.78466	1.37718	1.48454	2.02698		1.5714	1.73813	1.67877	1.50464	1.88791	1.37983	1.16132	1.34419	1.52013		1.97368	1.92001	2.71475	0.684164	1.16181	1.97366
1.48881	2.29049	1.98226	1.77105	2.08094	1.70117	1.37215	1.47	1.97071		1.466	1.70825	1.60448	1.45734	1.82746	1.35454	1.13229	1.29481	1.44893		1.89497	1.82189	2.53349	0.671352	1.12591	1.8986
1.49814	2.18379	1.90397	1.70889	2.0556	1.63021	1.34864	1.41769	1.92195		1.46559	1.61383	1.54058	1.3977	1.81878	1.2936	1.12204	1.23924	1.39094		1.7743	1.80121	2.46154	0.66298	1.06789	1.86468
1.39104	2.09344	1.8082	1.69732	2.01192	1.64015	1.32932	1.39349	1.83438		1.40428	1.57051	1.48031	1.33848	1.71193	1.23256	1.11141	1.22955	1.35907		1.71745	1.73041	2.32736	0.641821	0.967481	1.75243
1.35643	2.07709	1.83984	1.59924	1.93933	1.62282	1.31973	1.33811	1.76453		1.32748	1.54159	1.43624	1.2676	1.59152	1.18904	1.08296	1.15683	1.34827		1.72078	1.70953	2.15429	0.621535	0.941772	1.62865
1.29557	1.94179	1.75261	1.52359	1.83093	1.52046	1.30336	1.23944	1.65284		1.27842	1.44289	1.41277	1.19368	1.57698	1.13611	1.05931	1.08828	1.27257		1.67276	1.73519	2.0207	0.618468	0.901666	1.54351
1.27785	1.84702	1.65439	1.41252	1.70369	1.44637	1.26811	1.14997	1.60799		1.20635	1.3613	1.35367	1.13561	1.50291	1.11216	1.07925	1.03295	1.19376		1.67813	1.67024	1.93952	0.603519	0.823626	1.51389
1.21644	1.81664	1.59063	1.34525	1.63631	1.33882	1.20019	1.09643	1.57571		1.1579	1.23675	1.33963	1.04142	1.42116	1.10006	1.03639	0.994553	1.17784		1.56538	1.55568	1.91107	0.586725	0.800761	1.426
1.13873	1.61683	1.48469	1.25284	1.50163	1.32266	1.16639	1.04112	1.45491		1.13262	1.13754	1.31677	0.972808	1.3356	1.06416	0.982406	0.963018	1.10915		1.49796	1.42292	1.80081	0.575411	0.755568	1.35636
1.07278	1.49844	1.443	1.12196	1.40447	1.25177	1.07484	0.994966	1.36632		1.06669	1.09808	1.23676	0.904555	1.26943	0.982613	0.9729	0.894622	1.06571		1.3766	1.34833	1.63944	0.548205	0.71788	1.25477
1.02348	1.44117	1.40718	1.1069	1.28169	1.17882	1.03862	0.954742	1.28466		1.03984	1.03504	1.12534	0.850563	1.15023	0.929442	0.940582	0.86322	1.02019		1.29804	1.32908	1.52326	0.537207	0.656169	1.17999
0.944288	1.38859	1.37885	1.04902	1.23315	1.1248	1.01594	0.91392	1.29894		0.971423	0.963147	1.0974	0.798839	1.07034	0.898228	0.900972	0.811607	0.945118		1.29826	1.27555	1.44725	0.514656	0.621923	1.20151
0.901413	1.33742	1.3393	1.01307	1.17516	1.07989	1.04963	0.880495	1.2155		0.914089	0.913323	1.06187	0.757914	1.00004	0.837982	0.896303	0.770748	0.925109		1.23675	1.24281	1.35406	0.499004	0.597793	1.12798
0.877881	1.20668	1.24719	0.925671	1.10835	1.03745	1.04147	0.82951	1.15053		0.882645	0.85686	1.02559	0.707792	0.947725	0.801895	0.877765	0.727917	0.885346		1.16532	1.15873	1.29713	0.473167	0.595583	1.04029
0.850163	1.11788	1.17629	0.867894	1.05713	0.981625	0.94931	0.784326	1.12428		0.855161	0.811226	0.99704	0.680419	0.878046	0.737017	0.841026	0.698857	0.815021		1.09744	1.09599	1.22191	0.460743	0.567033	0.970317
0.800799	1.06556	1.20576	0.80853	0.991334	0.926817	0.898312	0.736531	1.05531		0.800365	0.775417	0.949158	0.647516	0.866771	0.705493	0.766932	0.665315	0.779092		1.05384	1.03251	1.12917	0.448335	0.531543	0.904914
0.765157	1.03583	1.15042	0.781431	0.958585	0.888081	0.842924	0.702219	0.998025		0.739631	0.721329	0.897554	0.618803	0.832568	0.689856	0.731213	0.616568	0.738801		0.989887	1.00822	1.07958	0.425791	0.488704	0.845149
0.732391	0.976482	1.10038	0.763535	0.912186	0.830789	0.830587	0.690622	0.961611		0.726761	0.686859	0.85499	0.597078	0.763002	0.630961	0.723532	0.590777	0.687596		0.94551	0.962625	1.01312	0.409056	0.460285	0.813171
0.726145	0.905826	1.04077	0.700281	0.829744	0.781644	0.797641	0.653899	0.889227		0.701436	0.655833	0.832396	0.57333	0.722023	0.607149	0.686191	0.57013	0.656372		0.863869	0.912314	0.939114	0.393706	0.441482	0.764312
0.68312	0.870712	1.01873	0.676039	0.804834	0.745838	0.761267	0.605388	0.832293		0.635252	0.619892	0.797698	0.529304	0.677045	0.591995	0.649273	0.543064	0.60341		0.842531	0.870581	0.856666	0.383043	0.426221	0.695248
0.624803	0.82383	0.965147	0.619156	0.780907	0.715327	0.724558	0.592675	0.770608		0.606138	0.570773	0.741985	0.486032	0.634327	0.55685	0.615608	0.503741	0.551639		0.828026	0.82391	0.869477	0.363933	0.392313	0.654605
0.606029	0.805748	0.886062	0.59723	0.730835	0.666191	0.683536	0.559372	0.722125		0.578395	0.531909	0.677432	0.467835	0.586478	0.54327	0.588211	0.460289	0.524263		0.794057	0.771237	0.822892	0.335337	0.371104	0.629958
0.582497	0.77976	0.843622	0.572462	0.682172	0.626313	0.642199	0.514744	0.687767		0.536234	0.494305	0.643337	0.457848	0.571147	0.499128	0.549366	0.426052	0.484836		0.713226	0.747777	0.75818	0.309258	0.354217	0.581552
0.552403	0.699604	0.798068	0.536745	0.67684	0.607999	0.626334	0.4898	0.644469		0.50042	0.466288	0.617987	0.438649	0.564624	0.463169	0.516496	0.417871	0.443543		0.668491	0.698884	0.717549	0.294846	0.341143	0.547365
0.52378	0.658025	0.749089	0.504873	0.651732	0.572852	0.605525	0.451508	0.618135		0.482804	0.456829	0.592241	0.410174	0.534472	0.441154	0.465788	0.399823	0.436177		0.642597	0.684386	0.687359	0.284232	0.312263	0.494274
0.481628	0.607985	0.712133	0.479396	0.612352	0.560995	0.554684	0.435802	0.571188		0.467253	0.434813	0.564339	0.391822	0.482474	0.435032	0.442913	0.376193	0.409559		0.596843	0.606591	0.643845	0.262434	0.290493	0.47068
0.467306	0.563081	0.688427	0.457328	0.56854	0.535126	0.515565	0.414993	0.536759		0.445588	0.410412	0.512564	0.361999	0.455041	0.413514	0.411181	0.362648	0.366823		0.583511	0.561094	0.615375	0.242102	0.275902	0.454723
0.439509	0.545504	0.636492	0.446158	0.541539	0.495764	0.493897	0.386852	0.511185		0.426339	0.388124	0.476625	0.346045	0.423486	0.394171	0.401205	0.342969	0.354971		0.536869	0.544754	0.59609	0.231641	0.258068	0.423335
0.436578	0.515021	0.584577	0.41433	0.522138	0.477378	0.464372	0.370457	0.484277		0.40484	0.367903	0.450156	0.329804	0.397102	0.367461	0.383091	0.313328	0.337486		0.499299	0.522497	0.558824	0.21771	0.24421	0.402401
0.405933	0.5029	0.566634	0.399537	0.488738	0.445956	0.428419	0.354414	0.459098		0.387548	0.349376	0.436242	0.312445	0.374716	0.341386	0.356232	0.307524	0.324845		0.494647	0.501013	0.522307	0.209535	0.251307	0.375581
0.39306	0.472437	0.537616	0.388366	0.463376	0.413443	0.414767	0.332883	0.437777		0.362201	0.344412	0.408751	0.297983	0.361886	0.308664	0.339262	0.297843	0.314607		0.472339	0.471607	0.490924	0.197452	0.233863	0.359968
0.376356	0.457366	0.508742	0.357874	0.423316	0.401615	0.407339	0.324754	0.411489		0.33712	0.312195	0.387854	0.27962	0.342751	0.29011	0.321377	0.2824	0.293687		0.440824	0.454764	0.464032	0.18953	0.224789	0.339322
0.367951	0.438002	0.505173	0.339554	0.409506	0.370763	0.380479	0.309814	0.391205		0.319257	0.291967	0.363482	0.268689	0.328022	0.282207	0.303365	0.265198	0.277276		0.410649	0.413955	0.451028	0.175096	0.213327	0.338469
0.347824	0.402843	0.475013	0.314777	0.392997	0.36119	0.359218	0.288291	0.387995		0.311323	0.275554	0.351413	0.259272	0.315804	0.27288	0.280752	0.258535	0.273397		0.405943	0.383596	0.415551	0.168929	0.20208	0.325504
0.329637	0.365289	0.438455	0.298888	0.370008	0.337597	0.357464	0.274261	0.357276		0.298281	0.267121	0.325627	0.246887	0.307493	0.263632	0.273127	0.249737	0.264143		0.388389	0.385167	0.408387	0.160608	0.187473	0.308203
0.308368	0.354426	0.423312	0.300971	0.356864	0.321391	0.334713	0.265442	0.346067		0.282266	0.253086	0.324855	0.236494	0.288247	0.237139	0.259068	0.232682	0.252192		0.363419	0.373162	0.382505	0.155009	0.177721	0.299623
0.300208	0.340054	0.40175	0.28718	0.339042	0.298401	0.313589	0.258364	0.323723		0.276627	0.250197	0.311699	0.230265	0.274152	0.220307	0.244905	0.217342	0.240628		0.345968	0.34628	0.372404	0.152547	0.181522	0.278918
0.284142	0.320458	0.389826	0.264569	0.319977	0.288709	0.29421	0.246601	0.307468		0.26046	0.243752	0.29477	0.215968	0.257689	0.21543	0.231289	0.21	0.235231		0.332027	0.319904	0.350126	0.137687	0.171051	0.268483
0.280659	0.319475	0.373433	0.249494	0.303483	0.281823	0.285197	0.233155	0.305455		0.25698	0.226797	0.28745	0.208201	0.248054	0.210966	0.22645	0.213419	0.220362		0.327552	0.3194	0.33311	0.127778	0.162009	0.255196
0.268116	0.306321	0.363373	0.247343	0.293647	0.267555	0.279358	0.215331	0.289924		0.250885	0.21508	0.281015	0.200964	0.23434	0.200254	0.220001	0.197294	0.21199		0.316179	0.306655	0.328829	0.127759	0.158728	0.257218
0.260359	0.292713	0.346659	0.24286	0.278734	0.259639	0.263056	0.221745	0.271839		0.238648	0.209391	0.263823	0.196919	0.227843	0.195655	0.208079	0.193767	0.206791		0.289553	0.298598	0.328308	0.120897	0.158798	0.247115
0.249677	0.28409	0.320048	0.229888	0.260824	0.248268	0.249902	0.219068	0.254467		0.227516	0.204962	0.251185	0.190765	0.21855	0.184582	0.19878	0.189719	0.201955		0.283793	0.287659	0.306127	0.117087	0.152684	0.239964
0.242419	0.258364	0.307672	0.227869	0.256866	0.236332	0.23497	0.211738	0.263246		0.215991	0.202731	0.246188	0.181834	0.203689	0.178913	0.1967	0.190618	0.194505		0.273004	0.268897	0.294283	0.113522	0.143583	0.231837
0.22372	0.250558	0.306088	0.210784	0.251394	0.229174	0.231751	0.201347	0.255734		0.215395	0.194574	0.238906	0.176112	0.201171	0.174013	0.193643	0.181066	0.187491		0.271712	0.257706	0.283941	0.111626	0.14268	0.218007
0.21552	0.249937	0.294414	0.203855	0.239425	0.213824	0.224468	0.191923	0.241967		0.204684	0.188905	0.228237	0.167242	0.198327	0.167082	0.185095	0.169748	0.179729		0.267161	0.252307	0.281362	0.107564	0.1383	0.218696
0.214996	0.244506	0.273948	0.203284	0.230761	0.202237	0.204623	0.189434	0.231359		0.200252	0.186235	0.224059	0.158931	0.191195	0.156433	0.176406	0.163616	0.170394		0.255411	0.245985	0.27214	0.102143	0.129357	0.213683
0.205427	0.243043	0.265875	0.196852	0.222117	0.202306	0.201797	0.185766	0.227679		0.191728	0.178606	0.22105	0.158854	0.187822	0.148821	0.170609	0.154237	0.164252		0.24016	0.23144	0.262844	0.0958591	0.12661	0.206277
0.192813	0.226114	0.25849	0.192851	0.220806	0.192352	0.198833	0.173091	0.221291		0.191826	0.173789	0.211094	0.15845	0.183624	0.148932	0.169702	0.15352	0.166033		0.235668	0.226244	0.252279	0.0914528	0.124066	0.201207
0.183552	0.223347	0.250594	0.180633	0.213911	0.185828	0.194205	0.163828	0.211963		0.186158	0.169195	0.201736	0.149363	0.175114	0.145526	0.165432	0.15752	0.163087		0.231078	0.218935	0.246644	0.0905679	0.118239	0.197927
0.181595	0.213542	0.242505	0.171754	0.205974	0.178406	0.184345	0.161539	0.205726		0.186014	0.159646	0.192441	0.146648	0.163256	0.143781	0.156508	0.153694	0.161817		0.228659	0.21661	0.241441	0.0860602	0.118913	0.188734
0.170459	0.206874	0.2329	0.16998	0.199624	0.176501	0.179469	0.15486	0.199649		0.178082	0.155554	0.18667	0.143572	0.161233	0.132495	0.154752	0.145683	0.157939		0.224423	0.213252	0.233402	0.0848484	0.115068	0.17564
0.167459	0.199209	0.230275	0.165188	0.185325	0.164322	0.169328	0.149321	0.200645		0.170434	0.151851	0.185931	0.134465	0.162087	0.128015	0.149716	0.139757	0.148821		0.210894	0.209542	0.224896	0.0860178	0.111931	0.181729
0.165253	0.189624	0.219405	0.160134	0.185302	0.165413	0.172355	0.146985	0.195058		0.166215	0.147486	0.187913	0.131565	0.157184	0.12788	0.14559	0.134854	0.144898		0.208407	0.203976	0.215584	0.0814947	0.108917	0.177477
0.165075	0.182427	0.214435	0.156382	0.177653	0.160599	0.168975	0.141121	0.182887		0.161694	0.142915	0.176913	0.129041	0.150637	0.125295	0.139837	0.131327	0.140688		0.201159	0.199181	0.207338	0.0780158	0.106922	0.173001
0.157725	0.183699	0.211908	0.151655	0.173453	0.15291	0.162089	0.140004	0.17872		0.158717	0.137301	0.174824	0.126472	0.148706	0.119916	0.13541	0.129072	0.138333		0.195187	0.194934	0.204795	0.0777256	0.103729	0.170201
0.153333	0.176529	0.198392	0.147544	0.167955	0.147519	0.156434	0.136889	0.173002		0.153883	0.139161	0.167541	0.124307	0.140944	0.117589	0.130671	0.130267	0.133559		0.191016	0.185955	0.202104	0.0775773	0.100736	0.163087
0.146508	0.170046	0.199629	0.141701	0.164339	0.14346	0.153079	0.131536	0.165979		0.147089	0.134966	0.161923	0.123476	0.141663	0.115406	0.127659	0.125707	0.133965		0.185981	0.183664	0.194297	0.0764886	0.0985333	0.159551
0.146978	0.163729	0.198384	0.138194	0.163539	0.141781	0.149608	0.12527	0.158059		0.147443	0.128703	0.162037	0.117618	0.138938	0.110295	0.119006	0.125257	0.130048		0.179053	0.181253	0.189179	0.0734623	0.0941932	0.154788
0.142606	0.158729	0.200983	0.134652	0.16079	0.137734	0.150489	0.123205	0.160172		0.147438	0.12868	0.157292	0.114208	0.136157	0.105799	0.122411	0.119695	0.129199		0.174526	0.173395	0.179289	0.07155	0.0935107	0.154348
0.142128	0.155843	0.190784	0.129833	0.155641	0.139422	0.142729	0.126646	0.156093		0.142984	0.124752	0.152279	0.10895	0.131886	0.105409	0.120252	0.115916	0.12426		0.169976	0.165472	0.179262	0.0664856	0.0894184	0.153513
0.136862	0.153707	0.17983	0.130964	0.147798	0.13547	0.142318	0.120689	0.153588		0.140371	0.123037	0.153135	0.107581	0.130074	0.102184	0.118105	0.113283	0.118415		0.167551	0.165577	0.169791	0.06486	0.087877	0.147217

## Sheet: Fig. 1I dark
				Ctrl										Dep								Repop
1.66192	1.73155	2.14187	1.64581	1.76862	1.59506	2.1377	2.0748	1.32582		1.96696	2.03548	2.20199	2.00487	2.4189	2.03662	2.0631	2.3338	1.79622		2.00288	2.12759	2.80852	1.07713	1.60412	1.99138
2.71904	3.09922	3.57303	2.87834	3.3112	2.7376	3.97502	3.95458	2.44211		3.39005	3.41765	3.53204	3.4361	4.17936	3.39617	3.82638	4.23108	3.12186		3.3383	3.38221	4.66706	1.9094	2.90161	3.1833
3.68447	4.12345	4.65234	3.94509	4.44524	3.583	5.78333	5.74537	3.34766		4.55649	4.13869	4.25562	4.53608	5.32473	4.36328	5.38299	5.84288	3.93871		4.43699	4.25153	6.0403	2.58975	3.91216	4.01557
4.26471	4.5272	4.86768	4.72721	5.18823	4.20731	6.83872	6.6043	3.73457		5.13823	4.63585	4.38852	4.95007	5.82529	4.57225	6.33527	6.46549	4.39585		4.96623	4.36376	6.72366	2.95586	4.36102	4.46746
4.56878	4.79816	4.90723	5.06373	5.33618	4.45226	7.23358	6.66243	3.98834		5.17058	4.71038	4.45995	4.86618	5.62663	4.58571	6.33884	6.29516	4.63986		5.08879	4.3104	6.94855	3.09621	4.37084	4.66719
4.69344	4.93533	4.92228	5.17504	5.51435	4.59467	7.36249	6.72959	4.12582		5.23958	4.60387	4.37884	4.87844	5.40199	4.74547	5.97184	5.9188	4.42923		5.34253	4.43912	6.91598	3.06862	4.35938	4.73164
4.64409	4.94633	5.09721	5.40854	5.65147	4.69287	7.2882	6.38631	4.17805		5.13098	4.69195	4.28533	4.93919	5.43396	4.56875	5.9455	5.70497	4.35368		5.42825	4.33028	6.78406	2.97703	4.24672	5.00722
4.59593	5.02694	5.09863	5.36638	5.73796	4.88716	7.03835	6.18551	4.13413		5.08974	4.69777	4.42694	4.91881	5.1942	4.61896	5.48756	5.33093	4.22723		5.48312	4.31902	7.07251	2.89778	4.0552	5.14019
4.81664	5.06579	5.07725	5.42443	5.71528	5.09039	6.8445	5.97284	4.15038		5.08966	4.64144	4.72238	4.97724	5.14599	4.78981	5.30423	5.0812	4.1884		5.59501	4.52458	7.09409	2.83079	3.95257	5.11675
4.92088	5.25548	5.72586	5.5793	5.70057	5.08536	6.67435	5.76854	4.25494		5.10388	4.59246	4.79455	4.85302	5.3126	4.59352	5.13122	4.82926	4.29781		5.71985	4.77555	7.05727	2.81632	3.95082	5.07329
4.88478	5.4826	5.80893	5.6905	5.94033	5.24021	6.4927	5.49194	4.57122		5.10112	4.74165	4.92814	4.78603	5.28628	4.63195	4.83995	4.762	4.39404		5.77669	4.95569	7.43987	2.76098	3.86284	5.03459
5.04293	5.75903	5.9994	5.76694	6.06476	5.25404	6.39034	5.60493	4.55666		5.22064	4.77611	5.0694	4.76567	5.50063	4.64834	4.48044	4.64559	4.39586		5.8989	5.32576	7.6364	2.57313	3.75269	5.08842
5.06456	5.5875	5.98073	5.94465	6.17183	5.46411	5.98438	5.35875	4.45115		5.38954	4.80959	4.93096	4.85089	5.28327	4.75757	4.25381	4.38483	4.30289		6.14795	5.13493	7.8691	2.3763	3.58029	5.01399
5.00441	5.52184	5.81066	6.52198	6.63126	5.75768	5.57793	5.01326	4.39517		5.35735	4.80766	4.55801	4.89277	5.15358	5.13965	4.02237	4.18501	4.1039		6.04157	4.90423	8.22808	2.27989	3.41573	4.88811
5.26645	5.691	5.50662	6.34758	6.38003	6.18818	5.13411	4.70882	4.26592		5.24967	4.72462	4.19966	4.87042	4.83934	5.16192	3.64535	3.95769	3.82285		5.68699	4.4047	7.96057	2.13452	3.14486	4.61275
5.3624	5.68177	5.2158	5.90874	6.262	6.11069	4.87387	4.27013	3.97785		5.10126	4.44131	3.94991	4.83032	4.46838	5.08145	3.28398	3.59092	3.5034		5.54874	4.01503	7.40671	1.92888	2.92538	4.44247
5.11329	5.55483	4.86612	5.28933	5.83334	5.81416	4.47404	3.98292	3.72874		4.70249	4.0701	3.74651	4.34285	4.1529	5.00058	3.01607	3.2238	3.42495		5.27662	3.88383	6.81662	1.72191	2.72916	4.14341
4.68285	5.42046	4.60092	4.59696	5.01364	5.26819	3.99634	3.70485	3.55717		4.23049	3.78487	3.59167	3.83095	3.87853	4.43388	2.78042	3.08997	3.14788		4.95365	3.63024	6.3359	1.59014	2.52753	3.81589
4.35651	5.02928	4.38743	4.1804	4.60336	4.63748	3.61191	3.34892	3.45567		3.94902	3.47211	3.45577	3.44113	3.7072	3.62366	2.4837	2.84148	2.93616		4.7003	3.55644	5.68785	1.44834	2.37401	3.78855
3.95208	4.43712	4.223	3.94215	4.39734	4.30577	3.25569	3.14569	3.36227		3.60007	3.25927	3.22935	3.24922	3.55076	3.13007	2.31054	2.63618	2.75169		4.50132	3.40346	5.32342	1.35554	2.20636	3.74649
3.66682	4.0708	4.00009	3.77143	4.11003	3.89024	2.96518	2.89149	3.1536		3.41591	3.00586	3.10957	3.13057	3.36439	2.89136	2.18424	2.48628	2.65623		4.22774	3.17021	4.98556	1.2556	2.11138	3.55797
3.50002	3.78766	3.73094	3.61903	3.82356	3.50252	2.81306	2.78449	3.04797		3.17311	2.85746	2.90302	2.94605	3.14418	2.78464	2.11839	2.36123	2.6736		3.96509	3.0938	4.84332	1.19512	2.01007	3.41261
3.27156	3.76154	3.43878	3.40067	3.59089	3.23476	2.67152	2.70915	3.08649		2.94639	2.89288	2.78251	2.78508	2.9775	2.57467	2.0527	2.25651	2.69466		3.68066	3.05091	4.68972	1.18735	1.94016	3.44258
3.12127	3.67201	3.31312	3.24281	3.52144	3.22836	2.44546	2.5988	3.03416		2.84062	2.86767	2.68739	2.68709	2.85132	2.39068	1.93085	2.15386	2.6808		3.59734	2.87236	4.47628	1.12901	1.88202	3.31242
2.99715	3.50661	3.15473	3.20638	3.43073	3.00858	2.38103	2.49368	3.06351		2.75731	2.84695	2.63571	2.63972	2.8444	2.21368	1.86598	2.13594	2.71576		3.40761	2.8263	4.37203	1.05643	1.85682	3.28518
2.82637	3.35323	2.95192	3.17279	3.47118	2.80163	2.33586	2.4381	2.9342		2.63726	2.76332	2.54282	2.61363	2.81822	2.15957	1.82651	2.10414	2.6092		3.28356	2.75851	4.51404	1.01056	1.87368	3.33793
2.74251	3.41246	2.95354	3.16274	3.36129	2.76373	2.18584	2.43868	2.98148		2.52609	2.62418	2.40694	2.56376	2.73157	2.09803	1.73729	2.07386	2.61561		3.07977	2.69478	4.47277	0.973841	1.81251	3.29777
2.57843	3.46083	2.8352	3.11011	3.22403	2.65422	2.10255	2.38263	2.91914		2.34651	2.58442	2.33084	2.58183	2.72616	1.98991	1.63079	2.09838	2.44636		2.93859	2.68762	4.35945	0.938332	1.75325	3.24273
2.47201	3.36967	2.80945	2.97685	3.20554	2.56201	1.99809	2.30902	2.85402		2.26727	2.53835	2.24666	2.46266	2.6767	1.92627	1.52843	1.99967	2.29196		2.8416	2.5841	4.32141	0.872562	1.75326	3.00148
2.34273	3.40899	2.69647	2.80839	3.05673	2.45052	1.92669	2.18987	2.76132		2.19551	2.47272	2.13725	2.32379	2.62152	1.87863	1.51392	1.93704	2.24404		2.62651	2.51047	4.23834	0.836976	1.74115	2.93432
2.16345	3.15667	2.51059	2.66266	2.95713	2.30676	1.83871	2.11888	2.68786		2.03095	2.33365	2.02911	2.29405	2.46983	1.84468	1.41713	1.91082	2.18958		2.5154	2.37227	3.98172	0.801541	1.68936	2.78096
2.12336	3.06055	2.46786	2.55694	2.80076	2.18759	1.75785	2.11001	2.57117		1.93	2.21503	2.0056	2.16567	2.37056	1.81935	1.33665	1.81151	2.12201		2.39435	2.23309	3.76528	0.76024	1.57503	2.5983
2.04941	2.9593	2.40993	2.56382	2.63944	2.14809	1.64592	1.96869	2.45201		1.8139	2.13205	1.94781	2.02454	2.26919	1.73088	1.30803	1.68672	2.03398		2.27149	2.14413	3.58306	0.722125	1.4686	2.50534
1.97104	2.82534	2.21633	2.34992	2.54642	2.06433	1.52792	1.83442	2.31251		1.76627	2.05527	1.85164	1.98392	2.14294	1.65379	1.24284	1.58258	1.8989		2.15999	2.08197	3.35811	0.691263	1.38382	2.39281
1.82872	2.7541	2.17825	2.24278	2.45161	1.93491	1.4581	1.7934	2.21315		1.69832	1.89918	1.77182	1.8528	2.04903	1.54964	1.18195	1.51156	1.82936		2.02467	1.99705	3.20493	0.671602	1.31599	2.29918
1.73652	2.62613	2.09816	2.11964	2.38673	1.87123	1.42291	1.73631	2.11378		1.52544	1.84716	1.65123	1.66855	1.95551	1.50522	1.11654	1.44499	1.66965		1.87791	1.85674	3.03497	0.642365	1.21984	2.20889
1.68541	2.44249	2.03178	1.9746	2.28228	1.7275	1.37427	1.62311	2.04297		1.40873	1.74407	1.58924	1.5565	1.8176	1.44349	1.08948	1.37948	1.59849		1.78862	1.79712	2.75583	0.63565	1.19542	2.08911
1.57105	2.37237	1.90989	1.79591	2.03077	1.62545	1.28689	1.55017	1.96703		1.34119	1.6873	1.58793	1.47793	1.72705	1.34332	1.03885	1.29118	1.51762		1.66278	1.77423	2.58885	0.626721	1.14019	2.02544
1.48588	2.17275	1.81207	1.69535	2.01657	1.53458	1.25785	1.45489	1.91948		1.29574	1.60732	1.58216	1.38704	1.60612	1.21875	1.00076	1.2186	1.51069		1.60849	1.69461	2.39034	0.602399	1.04875	1.94638
1.37293	2.0608	1.73091	1.66373	1.92974	1.47421	1.19267	1.40894	1.80633		1.22478	1.51958	1.48542	1.28897	1.59533	1.15208	0.978602	1.20839	1.42952		1.52703	1.58541	2.34179	0.595214	1.03062	1.84647
1.31832	1.99397	1.67012	1.59738	1.86612	1.4082	1.13826	1.29169	1.72814		1.1922	1.44596	1.42826	1.28683	1.57691	1.07485	0.944381	1.17413	1.37144		1.45425	1.54206	2.253	0.588829	0.98377	1.72149
1.27308	1.87981	1.61458	1.52366	1.79473	1.40902	1.1422	1.19154	1.67923		1.16111	1.40193	1.33773	1.20304	1.52433	1.0635	0.906694	1.11263	1.36678		1.42297	1.55299	2.0713	0.587801	0.930125	1.70218
1.20027	1.79955	1.57821	1.4752	1.7002	1.37656	1.13261	1.15574	1.65443		1.1293	1.34329	1.2693	1.13795	1.45926	1.04454	0.909207	1.04492	1.3293		1.412	1.54171	1.92999	0.584821	0.925723	1.62545
1.15262	1.78679	1.52576	1.37737	1.611	1.33582	1.12323	1.10561	1.53723		1.06144	1.24737	1.22716	1.06692	1.37561	0.991727	0.89219	1.04241	1.30579		1.35171	1.48018	1.81007	0.571966	0.885186	1.59579
1.14305	1.67929	1.42183	1.27844	1.52975	1.26291	1.08671	1.03093	1.47347		1.0566	1.19906	1.24185	1.01314	1.30564	0.982154	0.906056	1.0054	1.26383		1.29348	1.41436	1.73377	0.550019	0.83492	1.48407
1.0606	1.55118	1.41916	1.21567	1.4209	1.217	1.04288	1.021	1.48751		1.03964	1.16783	1.20022	0.94721	1.26888	0.919999	0.889636	0.908382	1.15751		1.27553	1.33284	1.66849	0.526117	0.783492	1.40609
1.01381	1.4512	1.39833	1.16392	1.36672	1.14235	1.01549	0.99651	1.41888		1.01075	1.11684	1.17076	0.895928	1.20762	0.859391	0.868299	0.89557	1.05289		1.22226	1.27158	1.59423	0.517661	0.735455	1.33209
0.969504	1.40331	1.36556	1.08543	1.28559	1.12142	0.998453	0.924693	1.32308		0.969792	1.01809	1.10037	0.83828	1.15134	0.832509	0.833235	0.889607	1.00977		1.15755	1.28385	1.49077	0.504216	0.704642	1.24652
0.93276	1.31735	1.28142	0.993131	1.21948	1.0623	0.989781	0.88737	1.2496		0.917821	0.978974	1.0887	0.793866	1.0617	0.816241	0.793527	0.850862	1.01833		1.11207	1.20376	1.37601	0.468364	0.671812	1.19451
0.907132	1.26039	1.2487	0.928591	1.13332	0.971681	0.9697	0.864911	1.21491		0.871536	0.947202	1.06137	0.755517	1.01048	0.776254	0.791202	0.790687	0.95419		1.05555	1.11866	1.31679	0.447032	0.643268	1.20808
0.858773	1.18205	1.20107	0.898849	1.08346	0.921982	0.961958	0.821362	1.16389		0.823712	0.858701	1.04574	0.712983	0.952324	0.746237	0.772371	0.763722	0.931604		1.02302	1.11492	1.24397	0.445542	0.594941	1.17112
0.824944	1.1227	1.16042	0.863588	1.00586	0.89152	0.917217	0.767926	1.11791		0.763199	0.794611	1.00845	0.663751	0.886524	0.713264	0.77023	0.748142	0.890888		0.987865	1.09178	1.17847	0.437068	0.571103	1.09663
0.785701	1.08241	1.15776	0.805382	0.972152	0.840073	0.874218	0.73398	1.09393		0.759623	0.785865	0.955446	0.649303	0.833399	0.682669	0.736309	0.714223	0.835812		0.948993	1.01089	1.10254	0.434689	0.565697	1.03644
0.752555	1.0608	1.14396	0.753459	0.958812	0.806019	0.847618	0.718508	1.00918		0.727579	0.776924	0.929603	0.621645	0.823714	0.65085	0.72743	0.667486	0.777547		0.927999	0.992357	1.08297	0.41011	0.545909	0.972454
0.731738	0.981175	1.05468	0.747246	0.913938	0.775053	0.79248	0.693942	1.02294		0.694811	0.744677	0.886374	0.584771	0.787514	0.644421	0.684182	0.625846	0.726405		0.86342	0.974356	1.02237	0.39319	0.523705	0.912445
0.69519	0.922943	1.04001	0.732704	0.88624	0.756366	0.774487	0.666516	0.966203		0.675124	0.70872	0.855597	0.560623	0.725158	0.637149	0.65994	0.59713	0.673966		0.817217	0.941128	0.968495	0.374023	0.495076	0.886702
0.688233	0.904348	0.983102	0.691152	0.83226	0.701322	0.737469	0.63285	0.866582		0.668419	0.66765	0.833755	0.534188	0.699075	0.5848	0.628431	0.562472	0.672669		0.781992	0.915701	0.918675	0.346865	0.458921	0.826516
0.656146	0.882273	0.944305	0.652215	0.806755	0.66939	0.732269	0.604231	0.823706		0.624851	0.620353	0.786542	0.504196	0.672857	0.557044	0.594019	0.538534	0.635124		0.775911	0.885802	0.855918	0.334772	0.418468	0.79047
0.630908	0.820666	0.955145	0.61985	0.780627	0.62828	0.706485	0.5763	0.767079		0.577643	0.597978	0.757572	0.495131	0.64981	0.526053	0.572866	0.522674	0.600258		0.723419	0.814549	0.817012	0.322027	0.386627	0.727489
0.598124	0.778446	0.892597	0.599573	0.738284	0.635647	0.670432	0.536917	0.728012		0.559138	0.576856	0.722667	0.463648	0.604591	0.491525	0.537426	0.485794	0.554158		0.697609	0.768278	0.76614	0.306051	0.382979	0.703434
0.56855	0.771804	0.841713	0.563645	0.702896	0.602645	0.64533	0.53136	0.694352		0.537511	0.535408	0.699932	0.439006	0.575089	0.47224	0.51005	0.44682	0.517586		0.678084	0.723041	0.753132	0.292579	0.364053	0.669517
0.563918	0.716448	0.80573	0.532819	0.670499	0.576765	0.606468	0.5133	0.662067		0.508908	0.514038	0.664109	0.422595	0.541671	0.46542	0.496522	0.433404	0.482131		0.654128	0.682564	0.718819	0.269908	0.340459	0.618886
0.563982	0.656738	0.761103	0.50935	0.619641	0.550171	0.574114	0.480965	0.620598		0.487561	0.487011	0.617236	0.405269	0.527147	0.454102	0.460313	0.419652	0.458574		0.625468	0.647203	0.663662	0.2622	0.319737	0.578114
0.544355	0.641086	0.749548	0.482359	0.598717	0.524599	0.562443	0.444142	0.589503		0.467457	0.450557	0.581478	0.381764	0.480463	0.420351	0.418213	0.39764	0.4376		0.579952	0.600086	0.653585	0.2433	0.306959	0.555488
0.501732	0.595322	0.750363	0.460587	0.590836	0.509215	0.544279	0.410186	0.549344		0.438095	0.42333	0.564345	0.371732	0.472204	0.391851	0.401727	0.371194	0.418546		0.547254	0.565765	0.642681	0.236732	0.294695	0.542532
0.484957	0.566551	0.709193	0.442281	0.557004	0.478572	0.495802	0.387045	0.532291		0.421879	0.39785	0.53015	0.347614	0.448471	0.381829	0.383279	0.340985	0.40027		0.530926	0.564517	0.582978	0.225281	0.268316	0.508453
0.464245	0.552013	0.666718	0.417072	0.528016	0.456896	0.463145	0.368475	0.502607		0.41527	0.38972	0.493753	0.322768	0.419762	0.356173	0.364736	0.330416	0.388074		0.499076	0.54671	0.547251	0.208192	0.262043	0.470789
0.436593	0.521484	0.635576	0.396729	0.510066	0.440328	0.449936	0.362042	0.484066		0.381589	0.381316	0.462292	0.317016	0.404496	0.342134	0.343785	0.31888	0.36063		0.471941	0.519059	0.535505	0.195426	0.255721	0.448118
0.421494	0.500896	0.573653	0.382969	0.487611	0.418497	0.421993	0.338373	0.464052		0.365912	0.345641	0.453206	0.308509	0.379242	0.340061	0.327578	0.307271	0.33435		0.442558	0.491644	0.50004	0.182533	0.23669	0.419931
0.409791	0.484334	0.554818	0.368449	0.446116	0.386199	0.401339	0.325487	0.427005		0.350946	0.334092	0.433418	0.287747	0.346649	0.311654	0.317293	0.282919	0.327621		0.427714	0.469686	0.480707	0.171543	0.228515	0.417508
0.402985	0.44148	0.528875	0.35956	0.42917	0.36387	0.37997	0.314832	0.393909		0.336536	0.312944	0.408904	0.27115	0.335728	0.284427	0.296602	0.269621	0.312829		0.415595	0.444529	0.458997	0.165857	0.219831	0.407027
0.380043	0.419816	0.501098	0.342185	0.42228	0.338788	0.35287	0.299799	0.374074		0.320176	0.303894	0.394806	0.267354	0.329021	0.276806	0.287137	0.260555	0.297164		0.397416	0.420688	0.439142	0.15953	0.211155	0.376796
0.354946	0.391442	0.483335	0.325652	0.395878	0.331541	0.339631	0.293704	0.371681		0.315934	0.290792	0.372694	0.260171	0.310811	0.266627	0.270781	0.255699	0.282296		0.382073	0.399419	0.428964	0.151387	0.203936	0.355006
0.344587	0.379529	0.456192	0.303636	0.364056	0.316897	0.336138	0.283678	0.365899		0.307199	0.275018	0.34157	0.250822	0.294837	0.256971	0.2691	0.247283	0.273332		0.366191	0.383779	0.41484	0.144865	0.194877	0.341826
0.342224	0.369503	0.435855	0.293279	0.352048	0.30597	0.325853	0.259191	0.355707		0.287719	0.265213	0.334323	0.232625	0.282903	0.24737	0.265494	0.237007	0.255949		0.343751	0.379746	0.395886	0.139697	0.186733	0.324658
0.321139	0.359652	0.427628	0.28691	0.345252	0.291489	0.311789	0.242884	0.331044		0.28011	0.251125	0.324403	0.222397	0.27148	0.238288	0.249829	0.221751	0.244981		0.334333	0.362259	0.368426	0.135762	0.182623	0.310253
0.313735	0.332263	0.409299	0.278564	0.327864	0.27462	0.293562	0.252877	0.314226		0.271762	0.241347	0.315145	0.210191	0.254052	0.222451	0.234072	0.21231	0.240395		0.327992	0.344375	0.34807	0.127886	0.178144	0.29896
0.297269	0.322819	0.382515	0.271552	0.315479	0.266724	0.282025	0.251121	0.29401		0.254786	0.233858	0.302607	0.204529	0.246116	0.213279	0.216476	0.207388	0.23175		0.313558	0.335125	0.342721	0.118974	0.167314	0.291927
0.283123	0.30891	0.366896	0.25033	0.301119	0.257805	0.263917	0.23538	0.288333		0.24076	0.225629	0.291689	0.192139	0.23978	0.203352	0.208316	0.207402	0.224833		0.304686	0.311231	0.323988	0.115643	0.159749	0.285196
0.27517	0.292326	0.367369	0.245907	0.281616	0.241479	0.260856	0.221278	0.282749		0.237	0.211255	0.284291	0.194009	0.228256	0.197793	0.201355	0.196571	0.218729		0.288699	0.301215	0.316129	0.110628	0.154996	0.272195
0.263362	0.277344	0.356024	0.237443	0.270921	0.236019	0.253664	0.212043	0.272206		0.22834	0.206959	0.277533	0.188729	0.22197	0.187255	0.19504	0.188819	0.211056		0.27164	0.283927	0.304914	0.108879	0.149485	0.260938
0.254922	0.277118	0.349331	0.230798	0.266634	0.227931	0.234957	0.206968	0.260221		0.228814	0.198822	0.266514	0.184529	0.215237	0.176583	0.189689	0.1864	0.204312		0.268583	0.277563	0.30643	0.107367	0.145262	0.254904
0.244873	0.264957	0.316709	0.221122	0.259891	0.21669	0.226934	0.193476	0.256153		0.220842	0.196618	0.255236	0.184	0.213336	0.174079	0.180359	0.180007	0.192561		0.257767	0.270597	0.288267	0.105384	0.136341	0.250707
0.235121	0.257596	0.306964	0.218842	0.244495	0.209722	0.231008	0.191025	0.247126		0.208958	0.197982	0.242781	0.170634	0.201448	0.167479	0.168688	0.171737	0.186851		0.249885	0.253215	0.281753	0.100067	0.130032	0.240843
0.228678	0.235575	0.308215	0.21321	0.238531	0.207212	0.226164	0.189289	0.237423		0.202892	0.189787	0.242046	0.16426	0.19233	0.159173	0.16738	0.162628	0.181509		0.244148	0.25143	0.27413	0.0974471	0.130773	0.227505
0.225085	0.22442	0.289535	0.200127	0.232093	0.198872	0.214237	0.177445	0.228157		0.192693	0.179991	0.228022	0.159768	0.188132	0.152213	0.169295	0.162314	0.179262		0.23722	0.24378	0.265258	0.0941221	0.129418	0.218753
0.21369	0.228919	0.284948	0.189617	0.222985	0.191993	0.204975	0.167434	0.226799		0.19124	0.173455	0.213859	0.154903	0.182191	0.154026	0.162776	0.15973	0.173135		0.226345	0.232336	0.255165	0.091734	0.123502	0.212056
0.202348	0.229593	0.267896	0.181104	0.215126	0.181833	0.198961	0.160542	0.221045		0.189634	0.167681	0.202249	0.15154	0.173968	0.147095	0.150515	0.150313	0.173802		0.220778	0.225759	0.251357	0.0890953	0.120329	0.214842
0.199172	0.215235	0.256163	0.179468	0.207634	0.176623	0.192266	0.159096	0.214202		0.186135	0.164374	0.203241	0.144695	0.177839	0.142481	0.146506	0.151018	0.166224		0.217218	0.214268	0.243692	0.0854312	0.119239	0.206333
0.191094	0.213502	0.249708	0.170284	0.205299	0.172555	0.185055	0.155205	0.205807		0.182435	0.158147	0.200546	0.143732	0.167499	0.134817	0.14591	0.146676	0.160278		0.210737	0.204227	0.239913	0.0815703	0.116868	0.199556
0.185994	0.200208	0.239769	0.165226	0.201093	0.161443	0.179027	0.151364	0.202046		0.179189	0.152437	0.188483	0.141509	0.158689	0.130874	0.140036	0.140399	0.157836		0.204699	0.20382	0.237924	0.0810687	0.113458	0.197987
0.181406	0.190494	0.23437	0.164345	0.190023	0.160436	0.173517	0.145282	0.195817		0.172963	0.15557	0.184019	0.136829	0.157989	0.130043	0.134128	0.137525	0.151523		0.201667	0.206755	0.230195	0.0789474	0.11003	0.191866
0.177954	0.187182	0.233602	0.160425	0.184776	0.15332	0.168015	0.143134	0.188228		0.169755	0.14871	0.181224	0.136436	0.153412	0.127375	0.135124	0.13399	0.149222		0.194758	0.192544	0.217814	0.075186	0.103921	0.18514
0.175666	0.18044	0.223065	0.156159	0.184623	0.148706	0.162174	0.138074	0.182953		0.158983	0.142161	0.172299	0.131116	0.148618	0.11994	0.132002	0.129965	0.147847		0.185463	0.190813	0.208303	0.0728006	0.100697	0.18377
0.168717	0.17747	0.205704	0.155285	0.173034	0.146832	0.160004	0.134581	0.17487		0.156526	0.139468	0.169439	0.125291	0.138783	0.115536	0.126981	0.127655	0.143393		0.181574	0.189722	0.204447	0.0691423	0.0994249	0.180203
0.162746	0.172524	0.207434	0.145642	0.169574	0.143884	0.153467	0.133762	0.173556		0.158933	0.137026	0.167669	0.120063	0.137067	0.117793	0.120388	0.125332	0.140377		0.176856	0.182674	0.20561	0.0675242	0.098776	0.169422
0.155801	0.164335	0.205741	0.142648	0.161925	0.139193	0.149992	0.126728	0.165354		0.156067	0.132176	0.163773	0.122271	0.140333	0.116413	0.122993	0.121958	0.136237		0.176343	0.173821	0.19971	0.0681454	0.0961477	0.167176
0.152997	0.16311	0.194134	0.140469	0.157029	0.133749	0.143351	0.123315	0.166483		0.153296	0.126062	0.162399	0.119388	0.135712	0.113452	0.120596	0.116982	0.132891		0.175982	0.168754	0.191139	0.0672198	0.0897201	0.165309

## Sheet: Fig. 1J
					Ctrl										Dep								Repop
4		3.67426	1.38828	7.07325	1.48976	4.87703	3.62486	1.07377	0.463997	0.735294		3.25497	1.5317	2.95367	5.78728	3.8947	4.88511	1.14326	2.64157	1.08842		1.88482	2.93255	3.76821	0.872798	2.42588	1.86069
8		9.47572	4.56148	9.05376	5.58659	8.81617	7.59494	4.11613	2.16532	4.41176		5.04521	2.55283	7.81853	6.1001	6.00433	9.11887	4.06493	4.97238	3.99086		2.82723	7.03812	6.93351	3.20026	7.46423	7.87214
16		8.70219	5.35478	7.63911	7.07635	7.12797	9.66628	5.72678	3.24798	6.37255		9.43942	4.97802	6.94981	9.07195	9.41219	7.4905	4.95413	4.04006	5.44209		7.27001	11.437	10.551	5.81865	10.8231	13.1679
32		13.15	8.52799	14.7124	6.14525	6.0025	5.6962	5.90575	4.17598	7.35294		10.0904	5.99915	9.03475	12.9823	6.81572	5.69929	6.09739	6.83702	4.83741		8.07779	14.0762	18.2382	7.27332	12.316	12.8817
64		17.211	15.271	16.4099	11.5456	12.1926	9.8389	10.5588	8.19728	7.84314		12.3689	12.5089	14.0734	13.2951	11.6841	8.30469	9.40014	10.8771	6.65144		16.1556	19.7947	22.1571	13.3829	18.1008	16.1737
128		5.80146	5.55311	5.94153	8.37989	7.87828	6.90449	7.87433	7.73329	8.33333		9.11392	7.78613	6.77606	8.60271	7.62712	7.65334	6.85956	10.2555	6.89331		7.00075	5.27859	3.01457	9.45531	6.15799	5.72519
256		0.580146	2.57823	0.84879	1.48976	1.6882	2.41657	2.32651	3.09332	2.69608		0.650995	1.91462	1.38996	0.156413	1.94735	2.60539	2.54058	1.24309	3.26525		1.21167	0.293255	0.150729	1.01826	0.373212	0.715649
512		0	0	0	0	0.187578	0.345224	0	0.309332	0		0	0.255283	0	0.156413	0	0.162837	0.381087	0	0.362806		0	0	0	0	0	0
1024		0	0	0	0	0	0	0	0	0		0	0	0	0	0	0	0	0	0		0	0	0	0	0	0

[truncated: 21 more sheets: Fig. 1L, Fig. 2A, Fig. 2B, Fig. 2C, Fig. 2D, Fig. 2F, Fig 3B light, Fig. 3B dark, Fig. 3C, Fig. 3D, Fig. 3E, Fig. 3F, Fig. 4C, Fig. 4D, Fig. 4E, Fig. 4F, Fig. 4I, Fig. 4K, Fig. 4L, Fig. 5B …]
